# Supplementary material for: Gene-vegetarianism interactions in calcium, estimated glomerular filtration rate, and testosterone identified in genome-wide analysis across 30 biomarkers
Source: PLoS Genet. 2024 Jul 11;20(7):e1011288. doi: 10.1371/journal.pgen.1011288 (PMC11239071; doi:10.1371/journal.pgen.1011288)
Supplement: S1 Table — Of 728 UK Biobank participants who self-identified as vegan at least once on a 24-hour recall (24HR) survey. Vegans were assessed on four criteria: self-identifying as vegan on the first 24HR that they participated in, not eating meat or fish on the first 24HR, not eating meat or fish on the initial assessment (IA), and no major dietary changes over the past 5 years. Only 208 UK Biobank participants met these four criteria (top row, bold). This table shows counts from all UK Biobank participants who took the 24HR (N = 210,967). After filtering by ancestry, the total of 208 was reduced to 133 European vegetarians. (XLSX) [file pgen.1011288.s001.xlsx]

## Sheet: S1. Identifying vegans
S1 Table. Identifying vegans in UK Biobank. Of 728 UK Biobank participants who self-identified as vegan at least once on a 24-hour recall (24HR) survey. Vegans were assessed on four criteria: self-identifying as vegan on the first 24HR that they participated in, not eating meat or fish on the first 24HR, not eating meat or fish on the initial assessment (IA), and no major dietary changes over the…
Self-reported vegan (24HR)	Ate meat or fish (24HR)	Ate meat or fish (IA)	Major dietary changes in past 5 years (IA)	N
Yes	No	No	No	208
Yes	No	No	Yes	100
Yes	Yes	No	No	0
Yes	Yes	No	Yes	2
Yes	No	Yes	No	47
Yes	No	Yes	Yes	61
Yes	Yes	Yes	No	39
Yes	Yes	Yes	Yes	50
Yes	No	N/A	N/A	1
No	-	-	-	220
