# Supplementary material for: Gene-vegetarianism interactions in calcium, estimated glomerular filtration rate, and testosterone identified in genome-wide analysis across 30 biomarkers
Source: PLoS Genet. 2024 Jul 11;20(7):e1011288. doi: 10.1371/journal.pgen.1011288 (PMC11239071; doi:10.1371/journal.pgen.1011288)
Supplement: S2 Table — Categorical covariates (top), continuous covariates (middle) and biomarker phenotypes (bottom) for 155,375 European UK Biobank participants used in analyses. Continuous variables are represented as: mean (standard deviation). Values are shown for full cohort and cohort stratified by strict vegetarianism (as defined in Table 1). (XLSX) [file pgen.1011288.s002.xlsx]

## Sheet: S2. Participant characteristics
S2 Table. Participant characteristics. Categorical covariates (top), continuous covariates (middle) and biomarker phenotypes (bottom) for 155,375 European UK Biobank participants used in analyses. Continuous variables are represented as: mean (standard deviation). Values are shown for full cohort and cohort stratified by "strict" vegetarianism (as defined in Table 1).
Categorical variable	Data completeness (%; N=155,375)	Percentage full cohort	Percentage non-vegetarians (N=153,047)	Percentage vegetarians (N=2,328)
Vegetarian	100	1.498	0	100
Sex (female)	100	54.329	54.149	66.151
Genotype batch (Axiom array)	100	89.741	89.71	91.796
Alcohol user (≥3 drinks/week)	99.942	49.8	49.882	44.201
Previous Smoker	100	35.808	35.839	33.763
Current Smoker	100	7.572	7.586	6.658
Statin user	99.721	14.381	14.527	4.741
Sex hormone medication user	99.721	2.778	2.775	2.931
Continuous variable	Data completeness (%)	Mean (SD) full	Mean (SD) non-vegetarians	Mean (SD) vegetarians
Age	100	56.33 (7.88)	56.39 (7.87)	52.65 (7.77)
Townsend deprivation index	99.876	-1.73 (2.779)	-1.74 (2.78)	-1.12 (2.96)
BMI (kg/m2)	99.491	26.94 (4.638)	26.97 (4.64)	24.82 (4.24)
Continuous serum biomarker	Data completeness (%)	Mean (SD) full	Mean (SD) non-vegetarians	Mean (SD) vegetarians
Alanine aminotransferase (U/L)	95.253	23.02 (13.45)	23.07 (13.49)	19.27 (10.54)
Albumin (g/L)	87.087	45.39 (2.6)	45.39 (2.6)	45.39 (2.58)
Alkaline phosphatase (U/L)	95.278	81.65 (25.1)	81.66 (25.12)	80.9 (23.7)
Apolipoprotein A (g/L)	86.515	1.56 (0.27)	1.56 (0.27)	1.57 (0.27)
Apolipoprotein B (unadjusted; g/L)	94.861	1.03 (0.23)	1.03 (0.23)	0.97 (0.22)
Apolipoprotein B (adjusted for statins; g/L)	94.861	1.08 (0.24)	1.08 (0.24)	0.99 (0.23)
Aspartate aminotransferase (U/L)	94.96	25.92 (9.45)	25.94 (9.47)	24.97 (8.32)
Bioavailable testosterone (nmol/L)	76.969	2 (1.74)	2.01 (1.74)	1.63 (1.75)
C-reactive protein (mg/L)	95.082	2.34 (4.1)	2.35 (4.11)	1.79 (3.41)
Calcium (mmol/L)	87.046	2.38 (0.09)	2.38 (0.09)	2.37 (0.09)
Cholesterol (unadjusted; mmol/L)	95.274	5.72 (1.12)	5.72 (1.12)	5.52 (1.03)
Cholesterol (adjusted for statins; mmol/L)	95.274	5.94 (1.09)	5.95 (1.09)	5.6 (1.05)
Creatinine (umol/L)	95.228	72.1 (17.25)	72.23 (17.3)	63.33 (10.67)
Cystatin C (mg/L)	95.274	0.89 (0.16)	0.89 (0.16)	0.89 (0.13)
Direct bilirubin (umol/L)	82.078	1.84 (0.83)	1.84 (0.82)	1.84 (1.15)
eGFR (mL/min/1.73m2)	95.156	95.91 (13.85)	95.84 (13.86)	100.01 (12.63)
Free testosterone (nmol/L)	78.674	0.11 (0.11)	0.11 (0.11)	0.09 (0.11)
Gamma glutamyltransferase (U/L)	95.224	34.97 (36.44)	35.09 (36.49)	26.77 (32.23)
Glucose (mmol/L)	86.981	5.1 (1.11)	5.11 (1.12)	4.93 (0.7)
HbA1c (mmol/mol)	95.131	35.52 (5.9)	35.53 (5.92)	34.39 (4.3)
HDL cholesterol (mmol/L)	87.047	1.48 (0.39)	1.48 (0.39)	1.5 (0.38)
IGF-1 (nmol/L)	94.77	21.73 (5.63)	21.73 (5.64)	21.3 (5.46)
LDL direct (unadjusted; mmol/L)	95.088	3.57 (0.85)	3.57 (0.85)	3.39 (0.78)
LDL direct (adjusted for statins; mmol/L)	95.088	3.75 (0.84)	3.75 (0.84)	3.45 (0.8)
Lipoprotein A (nmol/L)	76.113	43.83 (49.25)	43.88 (49.28)	40.94 (47.35)
Oestradiol (pmol/L)	16.017	473.18 (455.46)	471.53 (454.91)	543.79 (473.62)
Phosphate (mmol/L)	86.916	1.16 (0.16)	1.16 (0.16)	1.17 (0.17)
Rheumatoid factor (IU/ml)	8.335	24.36 (19.69)	24.36 (19.69)	24.6 (19.69)
SHBG (nmol/L)	86.247	52.71 (28.12)	52.6 (28.05)	60.26 (31.55)
(Total) Testosterone (nmol/L)	84.478	6.68 (6.06)	6.69 (6.06)	5.53 (6.07)
Total bilirubin (umol/L)	94.919	9.31 (4.48)	9.31 (4.48)	9.17 (4.82)
Total protein (g/L)	86.998	72.34 (4.02)	72.34 (4.02)	72.04 (3.97)
Triglycerides (mmol/L)	95.209	1.69 (0.98)	1.69 (0.98)	1.65 (1.04)
Urate (umol/L)	95.165	305.84 (78.99)	306.41 (78.99)	268.84 (70.12)
Urea (mmol/L)	95.227	5.36 (1.33)	5.37 (1.33)	4.45 (1.12)
Vitamin D (nmol/L)	91.354	50.75 (20.83)	50.86 (20.81)	43.74 (21.03)
