# Supplementary material for: Gene-vegetarianism interactions in calcium, estimated glomerular filtration rate, and testosterone identified in genome-wide analysis across 30 biomarkers
Source: PLoS Genet. 2024 Jul 11;20(7):e1011288. doi: 10.1371/journal.pgen.1011288 (PMC11239071; doi:10.1371/journal.pgen.1011288)
Supplement: S3 Table — Top: matchit function call used for 1:4 matching of vegetarian and nonvegetarian participants for use in effects estimation analysis. Middle: Summary of balance for all data and for matched data shows the results of matching on relevant lifestyle factors and genetic principal components one through five. Bottom: Sample sizes in control (nonvegetarian) and treated (vegetarian) samples before and after matching. Std. Mean Diff., standardized mean difference; Var. Ratio, variance ratio; eCDF Mean, mean empirical cumulative density functions to assess imbalance across entire covariate distribution; eCDF Max, maximum eCDF difference, also known as the Kolmogorov-Smirnov statistic. (XLSX) [file pgen.1011288.s003.xlsx]

## Sheet: S3. Matching summary
S3 Table. Matching summary. Top: matchit function call used for 1:4 matching of vegetarian and nonvegetarian participants for use in effects estimation analysis. Middle: Summary of balance for all data and for matched data shows the results of matching on relevant lifestyle factors and genetic principal components one through five. Bottom: Sample sizes in control (nonvegetarian) and treated (vege…
Call:
matchit(formula = Veg5yr1 ~ Age + Sex + BMI + AlcoholFreq + PreviousSmoker +
CurrentSmoker + zTownsend + PCA1 + PCA2 + PCA3 + PCA4 + PCA5,
data = tab3, method = "nearest", distance = "glm", replace = FALSE,
ratio = 4)
Summary of Balance for All Data:
	Means Treated	Means Control	Std. Mean Diff.	Var. Ratio	eCDF Mean	eCDF Max
distance	0.0241	0.0148	0.55	2.1203	0.201	0.3038
Age	52.6691	56.4053	-0.4819	0.9721	0.1168	0.1935
Sex	1.66	1.5415	0.2502	0.9042	0.0593	0.1185
BMI	24.8177	26.9676	-0.5067	0.8378	0.1099	0.2201
AlcoholFreq	0.4416	0.4992	-0.1159	.	0.0576	0.0576
PreviousSmoker	0.3387	0.3595	-0.0441	.	0.0209	0.0209
CurrentSmoker	0.0662	0.0761	-0.0398	.	0.0099	0.0099
zTownsend	0.2204	-0.0044	0.2107	1.1439	0.0632	0.1079
PCA1	-12.1063	-12.1118	0.0026	1.0017	0.0029	0.0131
PCA2	3.6085	3.6753	-0.0361	1.11	0.0094	0.0184
PCA3	-1.4092	-1.44	0.0164	1.1058	0.0058	0.0172
PCA4	0.6801	0.8421	-0.0421	1.1349	0.0095	0.0219
PCA5	-0.9769	-1.0674	0.014	0.9523	0.0098	0.0297
Summary of Balance for Matched Data:
	Means Treated	Means Control	Std. Mean Diff.	Var. Ratio	eCDF Mean	eCDF Max	Std. Pair Dist.
distance	0.0241	0.0241	0.0018	1.0216	0	0.0013	0.0022
Age	52.6691	52.5763	0.012	0.9406	0.0137	0.0308	0.8675
Sex	1.66	1.6581	0.0041	0.9976	0.001	0.0019	0.8408
BMI	24.8177	24.8616	-0.0104	1.2414	0.0123	0.03	0.7173
AlcoholFreq	0.4416	0.4513	-0.0196	.	0.0097	0.0097	0.9729
PreviousSmoker	0.3387	0.3329	0.0121	.	0.0057	0.0057	0.9402
CurrentSmoker	0.0662	0.065	0.0048	.	0.0012	0.0012	0.4972
zTownsend	0.2204	0.2329	-0.0117	0.9396	0.0078	0.023	1.0571
PCA1	-12.1063	-12.1356	0.0139	0.9735	0.0073	0.0252	1.0133
PCA2	3.6085	3.6183	-0.0053	1.0615	0.0025	0.0091	0.9927
PCA3	-1.4092	-1.3949	-0.0076	1.0434	0.0039	0.0146	1.0668
PCA4	0.6801	0.6932	-0.0034	0.9681	0.004	0.0123	1.0203
PCA5	-0.9769	-0.8442	-0.0205	0.9282	0.0081	0.0198	1.0846
Sample Sizes:
	Control	Treated
All	151998	2312
Matched	9248	2312
Unmatched	142750	0
Discarded	0	0
