# Supplementary material for: Gene-vegetarianism interactions in calcium, estimated glomerular filtration rate, and testosterone identified in genome-wide analysis across 30 biomarkers
Source: PLoS Genet. 2024 Jul 11;20(7):e1011288. doi: 10.1371/journal.pgen.1011288 (PMC11239071; doi:10.1371/journal.pgen.1011288)
Supplement: S4 Table — Effects of vegetarianism across 30 traits in (left) full and (right) sex-stratified matched groups. BetaVeg, effect of vegetarianism; SE, standard error; M, males only; F, females only. Green P-values are those which were significant after multiple testing correction (α = 0.05/30). (XLSX) [file pgen.1011288.s004.xlsx]

## Sheet: S4.Vegetarianism effects
S4 Table. Vegetarianism effects on biomarkers. Effects of vegetarianism across 30 traits in (left) full and (right) sex-stratified matched groups. BetaVeg, effect of vegetarianism; SE, standard error; M, males only; F, females only. Green P-values are those which were significant after multiple testing correction (α=0.05/30).
		Full cohort				Sex-stratified
Category	Biomarker name	N (veg/non-veg)	BetaVeg	SE	P	N (veg/non-veg)-M	BetaVeg-M	SE-M	P-M	N (veg/non-veg)-F	BetaVeg-F	SE-F	P-F
Blood lipids	Apolipoprotein A	2011/8021	-0.076	0.02	0.00022	687/2798	-0.126736	0.0355111	0.000363331	1324/5223	-0.051	0.026	0.046
	Apolipoprotein B	2197/8786	-0.175	0.022	1.1e-15	745/3014	-0.192469	0.0380925	4.5645e-07	1452/5772	-0.167	0.028	5e-10
	HDL cholesterol	2026/8075	-0.155	0.02	3.7e-15	689/2800	-0.208388	0.0348543	2.47471e-09	1337/5275	-0.131	0.025	6.8e-08
	LDL direct	2212/8808	-0.176	0.022	1.1e-15	757/3025	-0.211267	0.0372036	1.45987e-08	1455/5783	-0.158	0.028	6.8e-09
	Lipoprotein A	1774/7068	-0.062	0.026	0.016	608/2415	0.0318461	0.0439467	0.468722	1166/4653	-0.113	0.032	0.00048
	Cholesterol	2215/8826	-0.188	0.022	2e-17	758/3030	-0.223819	0.0381215	4.6998e-09	1457/5796	-0.17	0.027	3.2e-10
	Triglycerides	2212/8819	0.223	0.021	4e-26	756/3027	0.230134	0.0398029	7.98879e-09	1456/5792	0.222	0.026	5e-20
Hormones	IGF 1	2201/8785	-0.209	0.022	2.1e-20	752/3013	-0.150273	0.0361741	3.33761e-05	1449/5772	-0.238	0.028	5.3e-17
	Vitamin D	2130/8521	-0.388	0.026	2.1e-49	738/2956	-0.356414	0.0441826	9.66986e-16	1392/5565	-0.405	0.033	1.5e-35
	Bioavailable testosterone	1743/6981	-0.026	0.016	0.107	679/2761	-0.0291545	0.0267282	0.275447	1064/4220	-0.041	0.02	0.042
	Free testosterone	1784/7220	-0.016	0.016	0.314	678/2767	-0.0259667	0.0256344	0.31115	1106/4453	-0.021	0.02	0.293
	Testosterone	1919/7672	-0.024	0.015	0.109	751/2994	-0.0269038	0.0248826	0.279666	1168/4678	-0.04	0.019	0.035
	SHBG	2005/7995	-0.027	0.021	0.187	682/2783	-0.0351172	0.0314003	0.263486	1323/5212	-0.023	0.028	0.389
Liver markers	Alanine aminotransferase	2212/8827	-0.144	0.021	6.6e-12	755/3029	-0.138463	0.0361794	0.000131747	1457/5798	-0.141	0.026	2.1e-08
	Albumin	2026/8075	-0.072	0.024	0.003	688/2800	-0.0808495	0.0392876	0.0396753	1338/5275	-0.064	0.03	0.032
	Alkaline phosphatase	2215/8826	0.139	0.022	4.4e-10	758/3030	0.103311	0.0370837	0.00536492	1457/5796	0.149	0.028	5.7e-08
	Aspartate aminotransferase	2206/8792	0.035	0.022	0.108	754/3020	1.91201e-05	0.0378493	0.999597	1452/5772	0.058	0.027	0.03
	C reactive protein	2202/8812	-0.044	0.022	0.044	750/3023	0.0199031	0.0375927	0.596532	1452/5789	-0.084	0.03	0.002
	Gamma glutamyltransferase	2212/8819	-0.149	0.021	2.2e-12	757/3026	-0.148894	0.0320359	3.47093e-06	1455/5793	-0.148	0.028	5.3e-08
	Direct bilirubin	1888/7560	-0.016	0.025	0.508	704/2844	-0.0106681	0.0400635	0.790039	1184/4716	-0.016	0.032	0.611
	Total bilirubin	2206/8787	-0.028	0.022	0.212	755/3018	-0.0133007	0.0365522	0.715967	1451/5769	-0.032	0.029	0.265
	Total protein	2026/8074	-0.069	0.025	0.005	689/2802	-0.115242	0.0409111	0.00487639	1337/5272	-0.044	0.031	0.154
Kidney markers	Creatinine	2212/8822	-0.44	0.018	1.4e-135	756/3029	-0.576845	0.0284799	1.1296e-86	1456/5793	-0.367	0.022	2.8e-61
	Cystatin C	2213/8830	0.338	0.02	1.1e-65	757/3029	0.285433	0.0314244	1.6626e-19	1456/5801	0.365	0.026	5e-49
	eGFR	2210/8820	-0.027	0.02	0.172	755/3028	-0.0019654	0.0322254	0.951371	1455/5792	-0.041	0.025	0.094
	HbA1c	2198/8782	0.014	0.021	0.517	748/3008	-0.0396809	0.0386452	0.304582	1450/5774	0.045	0.025	0.069
	Urate	2209/8817	-0.162	0.017	1.7e-20	757/3026	-0.176414	0.0286629	8.30405e-10	1452/5791	-0.154	0.023	1.7e-12
	Urea	2212/8821	-0.613	0.023	1.9e-151	757/3029	-0.642716	0.0392796	3.41864e-58	1455/5792	-0.6	0.028	9.2e-99
Minerals	Calcium	2025/8072	-0.078	0.025	0.002	687/2802	-0.110665	0.0411146	0.00714476	1338/5270	-0.06	0.031	0.057
	Phosphate	2023/8055	0.01	0.025	0.692	688/2791	-0.00863665	0.0457917	0.850411	1335/5264	0.021	0.03	0.472
