# Supplementary material for: Gene-vegetarianism interactions in calcium, estimated glomerular filtration rate, and testosterone identified in genome-wide analysis across 30 biomarkers
Source: PLoS Genet. 2024 Jul 11;20(7):e1011288. doi: 10.1371/journal.pgen.1011288 (PMC11239071; doi:10.1371/journal.pgen.1011288)
Supplement: S5 Table — Quality metrics of genome-wide association with vegetarianism (top) and genome-wide interaction with vegetarianism across 30 biomarker traits (bottom), for variant-level and gene-level analyses. GC λ, genomic control (lambda). (XLSX) [file pgen.1011288.s005.xlsx]

## Sheet: S5.GWAS GWIS summary
S5 Table. Summarize GWAS and GWIS. Quality metrics of genome-wide association with vegetarianism (top) and genome-wide interaction with vegetarianism across 30 biomarker traits (bottom), for variant-level and gene-level analyses. GC λ, genomic control (lambda).
					Variant-level association						Gene-level association
Trait	Model	N	N (vegetarian)	N (non-vegetarian)	# variants tested	GC λ (variant-level)	Spearman's R (Effect of standard vs. BMI model at variant-level)	Slope b (Effect of standard vs. BMI model at variant-level)	Spearman's R (P-values of standard vs. BMI model at variant-level)	Slope b (P-values of standard vs. BMI model at variant-level)	#genes tested	GC λ (gene-level)
Vegetarianism	standard	155091	2327	152764	7918740	1.03136	0.989178	0.999142	0.96634	0.9812	18208	1.0618
Vegetarianism	adj-BMI	154309	2312	151997	7918740	1.03161	0.989178	0.999142	0.96634	0.9812	18208	1.0505
					Variant-level interaction						Gene-level interaction
Trait	Model	N	N (vegetarian)	N (non-vegetarian)	# variants tested	GC λ (variant-level)	Spearman's R (Interaction effect of standard vs. BMI model at variant-level)	Slope b (Interaction effect of standard vs. BMI model at variant-level)	Spearman's R (Interaction P-values of standard vs. BMI model at variant-level)	Slope b (Interaction P-values of standard vs. BMI model at variant-level)	#genes tested	GC λ (gene-level)
Alanine aminotransferase	standard	147216	2217	144999	7934157	0.997823	0.998874	0.953426	0.857913	0.859064	18208	0.940175
Albumin	standard	134590	2032	132558	7934157	1.00602	0.999188	0.979273	0.941483	0.940771	18208	0.93332
Alkaline phosphatase	standard	147253	2220	145033	7934157	1.01001	0.999326	0.978938	0.951277	0.951978	18208	1.03817
Apolipoprotein A	standard	133705	2017	131688	7934157	1.00244	0.999071	0.969857	0.885685	0.886781	18208	0.938993
Apolipoprotein B	standard	146611	2202	144409	7934157	1.01678	0.999276	0.966738	0.934995	0.934129	18208	0.996249
Aspartate aminotransferase	standard	146764	2211	144553	7934157	0.999436	0.999291	0.994795	0.967262	0.96723	18208	0.927318
Bioavailable testosterone	standard	118947	1747	117200	7934157	1.02222	0.999479	1.0005	0.993623	0.993341	18208	1.04033
C reactive protein	standard	146949	2207	144742	7934157	1.00655	0.998364	0.893114	0.757423	0.756093	18208	0.981717
Calcium	standard	134526	2031	132495	7934157	1.01215	0.999436	0.998134	0.983161	0.982879	18208	0.96727
Cholesterol	standard	147247	2220	145027	7934157	1.01074	0.999449	0.991596	0.981753	0.982305	18208	0.995738
Creatinine	standard	147175	2217	144958	7934157	1.00396	0.999387	0.991742	0.971278	0.971032	18208	0.936253
Cystatin C	standard	147248	2218	145030	7934157	1.00313	0.998872	0.942808	0.845237	0.846703	18208	0.962769
Direct bilirubin	standard	126851	1888	124963	7934157	1.00773	0.999447	0.995501	0.990755	0.990649	18208	1.01014
eGFR	standard	147065	2215	144850	7934157	1.00037	0.99907	0.956852	0.89246	0.893496	18208	0.991048
Free testosterone	standard	121590	1788	119802	7934157	1.01628	0.999364	0.982949	0.960052	0.960191	18208	1.04895
Gamma glutamyltransferase	standard	147170	2217	144953	7934157	1.01041	0.998908	0.961596	0.858678	0.856997	18208	1.09836
HbA1c	standard	147055	2202	144853	7934157	1.00074	0.999114	0.984953	0.917153	0.917322	18208	1.02752
HDL cholesterol	standard	134528	2032	132496	7934157	1.00059	0.998781	0.943015	0.814704	0.814977	18208	1.01136
IGF 1	standard	146466	2206	144260	7934157	1.01201	0.999353	1.0014	0.959761	0.959753	18208	0.945384
LDL direct	standard	146960	2217	144743	7934157	1.01267	0.999381	0.978129	0.960951	0.961063	18208	0.995691
Lipoprotein A	standard	117616	1778	115838	7934157	1.01448	0.999467	1.00171	0.99619	0.996017	18208	0.985474
Phosphate	standard	134326	2029	132297	7934157	1.00873	0.999426	0.998405	0.988024	0.988117	18208	0.98462
SHBG	standard	133297	2009	131288	7934157	0.993066	0.998522	0.903498	0.769312	0.769628	18208	1.00788
Testosterone	standard	130550	1924	128626	7934157	1.02423	0.999436	0.998967	0.982579	0.982533	18208	0.962769
Total bilirubin	standard	146700	2211	144489	7934157	0.989867	0.999371	0.991235	0.960722	0.960637	18208	1.01591
Total protein	standard	134454	2032	132422	7934157	1.00502	0.999442	0.997465	0.978751	0.978404	18208	1.00629
Triglycerides	standard	147146	2217	144929	7934157	1.00874	0.998948	0.93275	0.83568	0.834486	18208	0.928158
Urate	standard	147079	2214	144865	7934157	0.984989	0.998563	0.930994	0.764453	0.765441	18208	0.936899
Urea	standard	147175	2217	144958	7934157	0.995017	0.999449	0.996453	0.975176	0.974641	18208	0.986467
Vitamin D	standard	141185	2135	139050	7934157	1.01613	0.999342	0.988756	0.957344	0.956775	18208	0.980705
Alanine aminotransferase	adj-BMI	146890	2210	144680	7934157	1.00531	0.998874	0.953426	0.857913	0.859064	18208	0.938614
Albumin	adj-BMI	134294	2025	132269	7934157	1.00418	0.999188	0.979273	0.941483	0.940771	18208	0.951469
Alkaline phosphatase	adj-BMI	146927	2213	144714	7934157	1.01287	0.999326	0.978938	0.951277	0.951978	18208	0.996761
Apolipoprotein A	adj-BMI	133410	2010	131400	7934157	1.00357	0.999071	0.969857	0.885685	0.886781	18208	0.951401
Apolipoprotein B	adj-BMI	146286	2195	144091	7934157	1.01578	0.999276	0.966738	0.934995	0.934129	18208	0.99518
Aspartate aminotransferase	adj-BMI	146439	2204	144235	7934157	1.00332	0.999291	0.994795	0.967262	0.96723	18208	0.925111
Bioavailable testosterone	adj-BMI	118672	1742	116930	7934157	1.02187	0.999479	1.0005	0.993623	0.993341	18208	1.00795
C reactive protein	adj-BMI	146623	2200	144423	7934157	1.0179	0.998364	0.893114	0.757423	0.756093	18208	0.991234
Calcium	adj-BMI	134230	2024	132206	7934157	1.0098	0.999436	0.998134	0.983161	0.982879	18208	0.984044
Cholesterol	adj-BMI	146921	2213	144708	7934157	1.01057	0.999449	0.991596	0.981753	0.982305	18208	1.03506
Creatinine	adj-BMI	146852	2210	144642	7934157	1.00334	0.999387	0.991742	0.971278	0.971032	18208	0.907387
Cystatin C	adj-BMI	146922	2211	144711	7934157	1.00565	0.998872	0.942808	0.845237	0.846703	18208	0.957921
Direct bilirubin	adj-BMI	126585	1886	124699	7934157	1.00699	0.999447	0.995501	0.990755	0.990649	18208	0.986236
eGFR	adj-BMI	146742	2208	144534	7934157	1.00166	0.99907	0.956852	0.89246	0.893496	18208	0.952482
Free testosterone	adj-BMI	121312	1783	119529	7934157	1.01543	0.999364	0.982949	0.960052	0.960191	18208	1.07042
Gamma glutamyltransferase	adj-BMI	146846	2210	144636	7934157	1.02006	0.998908	0.961596	0.858678	0.856997	18208	1.08257
HbA1c	adj-BMI	146720	2196	144524	7934157	1.00201	0.999114	0.984953	0.917153	0.917322	18208	1.04478
HDL cholesterol	adj-BMI	134232	2025	132207	7934157	1.00303	0.998781	0.943015	0.814704	0.814977	18208	0.92141
IGF 1	adj-BMI	146141	2199	143942	7934157	1.01264	0.999353	1.0014	0.959761	0.959753	18208	0.965791
LDL direct	adj-BMI	146635	2210	144425	7934157	1.01182	0.999381	0.978129	0.960951	0.961063	18208	1.04828
Lipoprotein A	adj-BMI	117356	1772	115584	7934157	1.01353	0.999467	1.00171	0.99619	0.996017	18208	0.950974
Phosphate	adj-BMI	134030	2022	132008	7934157	1.01056	0.999426	0.998405	0.988024	0.988117	18208	1.00669
SHBG	adj-BMI	133007	2004	131003	7934157	0.994696	0.998522	0.903498	0.769312	0.769628	18208	0.985428
Testosterone	adj-BMI	130245	1917	128328	7934157	1.02436	0.999436	0.998967	0.982579	0.982533	18208	1.00713
Total bilirubin	adj-BMI	146375	2204	144171	7934157	0.98914	0.999371	0.991235	0.960722	0.960637	18208	0.983214
Total protein	adj-BMI	134161	2025	132136	7934157	1.00222	0.999442	0.997465	0.978751	0.978404	18208	0.973593
Triglycerides	adj-BMI	146822	2210	144612	7934157	1.01033	0.998948	0.93275	0.83568	0.834486	18208	0.927915
Urate	adj-BMI	146754	2207	144547	7934157	0.988571	0.998563	0.930994	0.764453	0.765441	18208	0.898216
Urea	adj-BMI	146851	2210	144641	7934157	0.997865	0.999449	0.996453	0.975176	0.974641	18208	1.0061
Vitamin D	adj-BMI	140871	2128	138743	7934157	1.01683	0.999342	0.988756	0.957344	0.956775	18208	1.05188
