# Supplementary material for: Gene-vegetarianism interactions in calcium, estimated glomerular filtration rate, and testosterone identified in genome-wide analysis across 30 biomarkers
Source: PLoS Genet. 2024 Jul 11;20(7):e1011288. doi: 10.1371/journal.pgen.1011288 (PMC11239071; doi:10.1371/journal.pgen.1011288)
Supplement: S6 Table — Most significant results for genome-wide association with vegetarianism (top) and genome-wide interaction with vegetarianism across 30 biomarker traits (bottom), for variant-level and gene-level analyses. All traits analyzed in standard and BMI-adjusted models. Start and stop coordinates of genes represent the +2 Kbp upstream and -1 Kbp downstream window of variant P-value aggregation used in MAGMA. CHR, chromosome; POS, position; Nveg, number of vegetarians in analysis; Nnonveg, number of nonvegetarians in analysis; A0, other allele; A1, effect allele; A1Freq, effect allele frequency; Beta Marginal, coefficient estimate for the marginal genetic effect (i.e., from a model with no interaction terms); Beta Marginal SE, robust standard error for beta marginal; Beta G, coefficient estimate for the genetic main effect; Beta G SE, robust standard error for beta G; Beta interaction, coefficient estimate for the interaction term; Beta interaction SE, robust standard error for beta interaction; P marginal, marginal genetic effect P-value from robust SE; P interaction, interaction P-value from robust SE; P joint, joint test P-value (2 degrees of freedom test of genetic and interaction effect) from robust SE. NSNPS, number of SNPs annotated to the top gene; NPARAM, number of relevant parameters used in model; P interaction (MULTI), gene P-value for best fit of “mean” and “top” models as determined by MAGMA. (XLSX) [file pgen.1011288.s006.xlsx]

## Sheet: S6.GWAS GWIS top results
S6 Table. GWAS/GWIS top results. Most significant results for genome-wide association with vegetarianism (top) and genome-wide interaction with vegetarianism across 30 biomarker traits (bottom), for variant-level and gene-level analyses. All traits analyzed in standard and BMI-adjusted models. Start and stop coordinates of genes represent the +2 Kbp upstream and -1 Kbp downstream window of varian…
		Top variant association								Top gene assocation
Trait	Model	rsID	CHR	POS	A0	A1	A1Freq	OR (95% confidence)	P interaction	Gene name	CHR	START	STOP	NSNPS	NPARAM	P interaction (MULTI)
Vegetarianism	standard	11:870094_CG_C	11	870094	CG	C	0.0254314	1.562 (1.335-1.827)	1.61269e-07	HLA-DPB1	6	33041703	33058473	331	12	1.123e-05
Vegetarianism	adj-BMI	4:183448129_AT_A	4	183448129	AT	A1	0.0749658	1.330 (1.201-1.472)	1.35835e-07	YWHAZ	8	101929804	101967717	89	10	4.657e-05
		Top variant interaction															Top gene interaction
Trait	Model	rsID	CHR	POS	A0	A1	A1Freq	Beta Marginal	Beta Marginal SE	Beta G	Beta G SE	Beta interaction	Beta interaction SE	P marginal	P interaction	P joint	Gene name	CHR	START	STOP	NSNPS	NPARAM	P interaction (MULTI)
Alanine aminotransferase	standard	rs140972619	8	120915572	T	A	0.945786	0.0067661	0.00762026	0.00679945	0.00762015	0.300361	0.0586057	0.374589	2.97368e-07	1.22752e-06	TMEM64	8	91633223	91660133	34	6	9.9051e-06
Albumin	standard	rs6544474	2	41965148	A	C	0.71101	-0.00153446	0.00417909	-0.0016224	0.00417919	-0.177444	0.0353407	0.713487	5.14183e-07	3.15741e-06	CST9L	20	23544369	23551386	35	7	3.7958e-05
Alkaline phosphatase	standard	rs145646216	18	74039401	A	T	0.966621	0.00102384	0.0104532	0.00110724	0.0104528	0.378693	0.0770347	0.921976	8.83851e-07	5.49636e-06	ATXN3	14	92523896	92574965	243	9	3.9819e-05
Apolipoprotein A	standard	rs3904916	1	58625501	G	A	0.856915	-0.00318034	0.0048669	-0.00319128	0.00486694	0.189702	0.0376635	0.513459	4.73473e-07	2.61528e-06	ZNF146	19	36703504	36730676	72	8	7.7515e-05
Apolipoprotein B	standard	rs112195295	17	65009997	T	C	0.971349	-0.0250005	0.0108068	-0.0242445	0.0107995	0.373849	0.0754381	0.0207008	7.20692e-07	5.75654e-07	PFKL	21	45717925	45748261	101	15	1.2267e-05
Aspartate aminotransferase	standard	rs72992774	11	106261461	A	C	0.975172	0.00216738	0.0117685	0.00103749	0.0117746	0.401212	0.083865	0.853881	1.71817e-06	1.03624e-05	FAM76A	1	28050490	28090426	73	7	2.282e-05
Bioavailable testosterone	standard	rs7299505	12	8716936	A	T	0.646374	0.00245395	0.0025528	0.00256452	0.002553	0.113528	0.0224347	0.336413	4.18393e-07	1.77602e-06	RNF168	3	196194654	196232639	112	12	1.4552e-05
C reactive protein	standard	rs67413119	1	81672551	A	G	0.8777	0.005079	0.00557505	0.00539645	0.0055746	-0.246095	0.0462101	0.362283	1.00633e-07	4.29592e-07	ANTXRL	10	47656233	47702443	33	10	1.9975e-05
Calcium	standard	rs72952628	4	146637234	T	C	0.963073	0.0226642	0.01024	0.0226769	0.0102401	-0.43651	0.0796526	0.0268769	4.24912e-08	3.03457e-08	C4orf51	4	146599356	146654949	170	21	1.5595e-05
Cholesterol	standard	rs62371291	5	16631751	G	A	0.905142	0.00412773	0.00603867	0.00394255	0.00603888	-0.245704	0.0512469	0.49426	1.63065e-06	8.01428e-06	HUS1B	6	654939	658964	7	5	2.441e-05
Creatinine	standard	rs17179666	15	25126836	C	T	0.967892	-0.0120977	0.00835501	-0.0118344	0.00835454	0.333195	0.0670338	0.147627	6.67632e-07	1.64579e-06	CHRNA7	15	32320686	32463384	250	23	0.00010562
Cystatin C	standard	rs195605	2	53491777	A	G	0.684076	-0.00084261	0.00354442	-0.000778226	0.0035443	0.144783	0.028257	0.812091	2.99456e-07	1.95876e-06	SAMD11	1	857993	880961	56	13	3.768e-06
Direct bilirubin	standard	rs10122851	9	87983336	A	G	0.929535	-0.0108133	0.00741142	-0.0105158	0.00741136	0.302722	0.0619367	0.144563	1.02074e-06	2.3236e-06	GABRA5	15	27109866	27195357	169	24	8.7427e-05
eGFR	standard	rs17159341	7	111826276	G	A	0.855576	0.00770802	0.00452859	0.00771316	0.0045286	0.198878	0.0386028	0.0887406	2.57853e-07	4.37724e-07	ZNF277	7	111844643	111984989	232	16	6.7649e-07
Free testosterone	standard	rs11631621	15	62094844	A	G	0.678798	0.00428938	0.00256363	0.0041825	0.00256384	-0.110818	0.022517	0.0942952	8.58776e-07	1.29716e-06	BAIAP2L1	7	97919962	98032427	259	11	4.5461e-05
Gamma glutamyltransferase	standard	rs112521908	2	56588191	G	A	0.94487	0.00983607	0.00741697	0.00994892	0.00741669	-0.317078	0.0635451	0.184787	6.04377e-07	1.48211e-06	TMEM64	8	91633223	91660133	34	6	8.9252e-06
HbA1c	standard	rs774069597	16	11227532	G	GTCA	0.966835	-0.011666	0.0098395	-0.0119742	0.00983922	-0.397564	0.0806046	0.235769	8.12803e-07	2.46924e-06	TMEM173	5	138854113	138864343	10	3	0.00020022
HDL cholesterol	standard	rs3904916	1	58625501	G	A	0.856819	-0.00192254	0.00475476	-0.00192276	0.00475476	0.186185	0.0381865	0.685963	1.08438e-06	6.40656e-06	IGDCC3	15	65618465	65672378	107	22	1.4829e-05
IGF 1	standard	rs2554612	8	3801398	A	G	0.665816	-0.00232942	0.0037606	-0.00237331	0.0037606	0.161198	0.0306625	0.535634	1.46281e-07	8.21192e-07	CD80	3	119242140	119280481	129	23	2.553e-05
LDL direct	standard	rs2065237	21	16939662	G	T	0.801368	-0.000203095	0.00456085	-0.000196088	0.00456084	0.173026	0.0361008	0.964482	1.64421e-06	1.02755e-05	DNMBP	10	101634334	101771676	417	14	6.7417e-05
Lipoprotein A	standard	rs491292	11	117755082	T	C	0.78908	0.00155089	0.00509514	0.00158759	0.00509516	0.211618	0.0422794	0.760833	5.5798e-07	3.47738e-06	ZNF439	19	11957541	11981306	73	11	3.0849e-05
Phosphate	standard	rs62447717	7	47722910	G	C	0.616146	-8.60841e-05	0.00372823	-1.20074e-05	0.00372848	0.171274	0.0330161	0.981579	2.13019e-07	1.42531e-06	KIF17	1	20989475	21046317	162	32	2.6743e-05
SHBG	standard	rs28676965	4	10479759	A	G	0.875631	-0.00420313	0.00526934	-0.00406181	0.00526995	-0.196548	0.0392312	0.425069	5.44322e-07	2.37762e-06	INTU	4	128552087	128638934	135	13	3.9266e-06
Testosterone	standard	rs111774382	7	138644551	G	A	0.967457	-0.0173898	0.00650399	-0.0173094	0.00650419	0.28251	0.0569667	0.00750155	7.07788e-07	1.10394e-07	RNF168	3	196194654	196232639	112	12	1.4472e-06
Total bilirubin	standard	rs1394831	2	114922490	A	G	0.767233	-0.00596503	0.0040581	-0.0059458	0.00405809	0.16846	0.0329465	0.141587	3.16863e-07	7.32335e-07	NAA15	4	140220621	140312935	185	13	2.4394e-05
Total protein	standard	rs77853299	8	4410318	C	A	0.881203	0.0151341	0.00592015	0.0152109	0.00592036	0.254526	0.0514844	0.0105771	7.66386e-07	2.19089e-07	CDO1	5	115139430	115154405	11	6	1.0701e-05
Triglycerides	standard	rs79003536	1	118183244	G	A	0.925051	-0.00666998	0.0066135	-0.00653938	0.00661329	0.25485	0.0531208	0.313195	1.6061e-06	6.31941e-06	FAM98A	2	33807727	33826362	41	11	3.1934e-05
Urate	standard	rs74392112	3	153719823	A	G	0.984164	-0.0155633	0.012489	-0.0158161	0.0124907	0.447709	0.08916	0.212707	5.12934e-07	1.84844e-06	UNC79	14	93797565	94175222	804	21	2.2876e-05
Urea	standard	9:140119830 AG A	9	140119830	A	AG	0.964761	-0.0085431	0.00950486	-0.00913097	0.00950757	0.342289	0.0695329	0.368752	8.53651e-07	3.91348e-06	RFK	9	78999433	79011444	40	12	0.00010945
Vitamin D	standard	rs1369415	4	37292307	T	C	0.654125	0.00542081	0.00392263	0.00543082	0.00392256	-0.18379	0.036453	0.166992	4.61127e-07	9.15183e-07	BRINP3	1	190065792	190449534	673	23	3.8809e-06
Alanine aminotransferase	adj-BMI	rs140972619	8	120915572	T	A	0.9458	0.00546543	0.00727706	0.00551437	0.00727689	0.282872	0.0558946	0.452623	4.17465e-07	1.92272e-06	TMEM64	8	91633223	91660133	34	6	6.4896e-06
Albumin	adj-BMI	rs6544474	2	41965148	A	C	0.710996	-0.000508258	0.00413791	-0.00059698	0.00413795	-0.174545	0.0345744	0.902242	4.45536e-07	2.90094e-06	ZNF347	19	53640553	53664322	46	8	3.8928e-05
Alkaline phosphatase	adj-BMI	rs145646216	18	74039401	A	T	0.966611	0.00297309	0.0103139	0.00303967	0.0103135	0.367583	0.0749018	0.773148	9.22285e-07	5.33345e-06	ATXN3	14	92523896	92574965	243	9	3.9818e-05
Apolipoprotein A	adj-BMI	rs3904916	1	58625501	G	A	0.856866	-0.00269669	0.00471664	-0.00271018	0.00471668	0.175555	0.0361794	0.567498	1.22005e-06	6.83168e-06	ZNF146	19	36703504	36730676	72	8	4.5804e-05
Apolipoprotein B	adj-BMI	rs12938875	17	1526933	C	G	0.79136	0.00275087	0.00438701	0.00269532	0.00438711	0.172366	0.0346861	0.530628	6.71939e-07	3.48481e-06	SLC43A2	17	1476678	1534130	123	29	4.2998e-05
Aspartate aminotransferase	adj-BMI	rs72992774	11	106261461	A	C	0.975156	0.00185453	0.01172	0.000698553	0.0117257	0.405013	0.0841916	0.87427	1.50469e-06	9.2037e-06	FAM76A	1	28050490	28090426	73	7	3.8016e-05
Bioavailable testosterone	adj-BMI	rs7299505	12	8716936	A	T	0.646441	0.0023562	0.00255595	0.00246344	0.00255614	0.11296	0.0224336	0.356606	4.77072e-07	2.08797e-06	RNF168	3	196194654	196232639	112	12	3.4428e-05
C reactive protein	adj-BMI	rs67413119	1	81672551	A	G	0.87769	0.0084137	0.00503151	0.0086883	0.00503086	-0.210246	0.0424154	0.0944847	7.16492e-07	9.85013e-07	PTPRK	6	128288924	128843870	875	45	6.1444e-05
Calcium	adj-BMI	rs72952628	4	146637234	T	C	0.963082	0.0232646	0.010253	0.0232605	0.010253	-0.432454	0.0799287	0.0232658	6.28511e-08	3.916e-08	CLU	8	27453434	27474328	38	12	1.3974e-05
Cholesterol	adj-BMI	rs1766846	6	654075	A	C	0.921083	-0.00205652	0.00656248	-0.00214638	0.0065623	-0.249892	0.052158	0.753996	1.65896e-06	9.69437e-06	HUS1B	6	654939	658964	7	5	9.9795e-06
Creatinine	adj-BMI	rs17179666	15	25126836	C	T	0.967879	-0.0122273	0.00831166	-0.0119748	0.00831131	0.335023	0.0671425	0.141265	6.04622e-07	1.42966e-06	CHRNA7	15	32320686	32463384	250	23	8.4528e-05
Cystatin C	adj-BMI	rs6973117	7	97018719	T	G	0.889823	-0.000155326	0.00501078	-0.000202296	0.00501099	0.187107	0.037503	0.975271	6.06497e-07	3.92326e-06	NDC1	1	54230133	54306225	109	9	1.5455e-05
Direct bilirubin	adj-BMI	rs10122851	9	87983336	A	G	0.929549	-0.0104943	0.00740093	-0.010206	0.00740083	0.297584	0.0616546	0.156198	1.38863e-06	3.32114e-06	GABRA5	15	27109866	27195357	169	24	0.0001085
eGFR	adj-BMI	rs57702163	16	9344661	T	C	0.824686	-0.00252277	0.00406916	-0.00243669	0.00406901	0.167863	0.0325105	0.535276	2.42583e-07	1.38628e-06	ZNF277	7	111844643	111984989	232	16	9.2806e-06
Free testosterone	adj-BMI	rs712461	14	48488489	A	G	0.735274	0.00642023	0.00270783	0.0064596	0.00270788	0.111748	0.0232673	0.0177406	1.5647e-06	6.24903e-07	TNKS	8	9410756	9640856	814	14	6.1117e-05
Gamma glutamyltransferase	adj-BMI	rs245981	7	29299771	G	T	0.972426	0.0169405	0.009735	0.0164439	0.00973712	0.364849	0.0718538	0.0818308	3.8213e-07	4.76489e-07	TMEM64	8	91633223	91660133	34	6	3.3783e-06
HbA1c	adj-BMI	rs79567338	16	87756563	C	G	0.906888	-0.0166755	0.00599284	-0.016497	0.00599213	0.224822	0.0462849	0.0053929	1.18971e-06	2.10637e-07	KLHDC10	7	129708349	129776560	149	14	0.00033363
HDL cholesterol	adj-BMI	rs6666175	1	58659355	G	C	0.858663	0.000164576	0.00450223	0.000158219	0.00450224	0.168947	0.0356218	0.97084	2.10791e-06	1.30065e-05	IGDCC3	15	65618465	65672378	107	22	0.00011501
IGF 1	adj-BMI	rs2554612	8	3801398	A	G	0.665824	-0.00157008	0.00373375	-0.00161568	0.00373374	0.154292	0.030741	0.674113	5.19123e-07	3.07953e-06	CD80	3	119242140	119280481	129	22	4.4659e-05
LDL direct	adj-BMI	rs751150	2	2116870	C	A	0.672524	0.00293805	0.00380327	0.00294866	0.00380328	-0.148532	0.0303321	0.439814	9.73818e-07	4.71895e-06	SLC43A2	17	1476678	1534130	123	30	0.0003385
Lipoprotein A	adj-BMI	rs491292	11	117755082	T	C	0.789048	0.00175589	0.0051002	0.00178841	0.00510022	0.211518	0.0423374	0.730637	5.85326e-07	3.59692e-06	ZNF439	19	11957541	11981306	73	11	1.9856e-05
Phosphate	adj-BMI	rs62447717	7	47722910	G	C	0.616187	-0.00010672	0.00372026	-3.31214e-05	0.00372052	0.172378	0.033048	0.977115	1.82844e-07	1.22841e-06	KIF17	1	20989475	21046317	162	32	1.2606e-05
SHBG	adj-BMI	rs1159021	4	128635999	C	T	0.551932	0.00808447	0.00321437	0.00803019	0.00321436	0.129048	0.0262117	0.0118997	8.50967e-07	2.37083e-07	INTU	4	128552087	128638934	135	14	3.5008e-06
Testosterone	adj-BMI	rs111774382	7	138644551	G	A	0.967446	-0.0174424	0.00649999	-0.0173748	0.00650016	0.281489	0.0569813	0.00728669	7.81104e-07	1.17554e-07	RNF168	3	196194654	196232639	112	11	1.0268e-06
Total bilirubin	adj-BMI	rs1394831	2	114922490	A	G	0.767188	-0.00610168	0.00403831	-0.00608493	0.0040383	0.161439	0.032647	0.130802	7.6146e-07	1.61752e-06	NAA15	4	140220621	140312935	185	13	3.3075e-05
Total protein	adj-BMI	rs77853299	8	4410318	C	A	0.881228	0.0144335	0.00592054	0.0145138	0.00592075	0.251892	0.0513459	0.0147738	9.30548e-07	3.48059e-07	CDO1	5	115139430	115154405	11	6	7.5364e-06
Triglycerides	adj-BMI	rs73156732	13	24147691	G	A	0.97114	-0.000485667	0.00996533	0.000918193	0.0099702	0.470264	0.0928312	0.96113	4.067e-07	2.67006e-06	KDM1B	6	18153619	18225085	247	18	8.3628e-05
Urate	adj-BMI	rs3762085	10	24720444	T	C	0.633382	-0.00034231	0.00296356	-0.000356033	0.00296351	-0.106239	0.0225238	0.908044	2.39658e-06	1.44282e-05	UNC79	14	93797565	94175222	804	21	8.0468e-05
Urea	adj-BMI	9:140119830_AG_A	9	140119830	A	AG	0.96475	-0.00734098	0.00950092	-0.00794128	0.00950355	0.340528	0.0698505	0.439724	1.08752e-06	5.40351e-06	RFK	9	78999433	79011444	40	12	3.4879e-05
Vitamin D	adj-BMI	rs1369415	4	37292307	T	C	0.654144	0.00393481	0.00386713	0.00394752	0.00386705	-0.186017	0.036028	0.308916	2.42877e-07	8.03087e-07	NWD2	4	37244690	37452087	608	40	5.0677e-06
