# Supplementary material for: Gene-vegetarianism interactions in calcium, estimated glomerular filtration rate, and testosterone identified in genome-wide analysis across 30 biomarkers
Source: PLoS Genet. 2024 Jul 11;20(7):e1011288. doi: 10.1371/journal.pgen.1011288 (PMC11239071; doi:10.1371/journal.pgen.1011288)
Supplement: S7 Table — Full cohort and sex-stratified results for all interactions reaching the suggestive significance threshold of P<1e-05. CHR, chromosome; POS, position; Nveg, number of vegetarians in analysis; Nnonveg, number of nonvegetarians in analysis; A0, other allele; A1, effect allele; A1Freq, effect allele frequency; Beta Marginal, coefficient estimate for the marginal genetic effect (i.e., from a model with no interaction terms); Beta Marginal SE, robust standard error for beta marginal; Beta G, coefficient estimate for the genetic main effect; Beta G SE, robust standard error for beta G; Beta interaction, coefficient estimate for the interaction term; Beta interaction SE, robust standard error for beta interaction; P marginal, marginal genetic effect P-value from robust SE; P interaction, interaction P-value from robust SE; P joint, joint test P-value (2 degrees of freedom test of genetic and interaction effect) from robust SE. (XLSX) [file pgen.1011288.s007.xlsx]

## Sheet: S7.GWIS suggestive sig.
S7 Table. Genome-wide gene-vegetarianism interactions reaching suggestive significance. Full cohort and sex-stratified results for all interactions reaching the suggestive significance threshold of P<1e-05. CHR, chromosome; POS, position; Nveg, number of vegetarians in analysis; Nnonveg, number of nonvegetarians in analysis; A0, other allele; A1, effect allele; A1Freq, effect allele frequency; Be…
					All European ancestry strict vegetarians														Male European ancestry strict vegetarians														Female European ancestry strict vegetarians
Trait	Model	rsID	CHR	POS	Nveg	Nnonveg	A0	A1	A1Freq	Beta Marginal	Beta Marginal SE	Beta G	Beta G SE	Beta interaction	Beta interaction SE	P marginal	P interaction	P joint	Nveg	Nnonveg	A0	A1	A1Freq	Beta Marginal	Beta Marginal SE	Beta G	Beta G SE	Beta interaction	Beta interaction SE	P marginal	P interaction	P joint	Nveg	Nnonveg	A0	A1	A1Freq	Beta Marginal	Beta Marginal SE	Beta G	Beta G SE	Beta interaction	Beta interaction SE	P marginal	P interaction	P joint
Alanine aminotransferase	adj-BMI	rs10800642	1	199529535	2210	144680	A	C	0.803622	0.0131028	0.00416559	0.0130461	0.00416552	-0.15003	0.0336949	0.00165813	8.48311e-06	3.88539e-07	754	66315	A	C	0.802942	0.0160562	0.00580616	0.0174231	0.00583367	-0.127942	0.0598511	0.00568589	0.0325434	0.00207059	1456	78365	A	C	0.804196	0.0108257	0.00579594	0.0136285	0.00585827	-0.155217	0.0397681	0.0617892	9.49851e-05	0.000102811
Alanine aminotransferase	standard	rs6678450	1	230327766	2217	144999	T	C	0.574774	0.00146808	0.00347428	0.00147252	0.00347427	0.131619	0.0277929	0.672618	2.18296e-06	1.21677e-05	755	66474	T	C	0.57467	-0.00181193	0.00495156	-0.00343229	0.00497609	0.148048	0.0498189	0.714416	0.00296132	0.011178	1462	78525	T	C	0.574861	0.00330942	0.00476151	0.00121644	0.00481316	0.113497	0.0325141	0.487032	0.000481741	0.0016699
Alanine aminotransferase	adj-BMI	rs6678450	1	230327766	2210	144680	T	C	0.574784	0.000961106	0.00332762	0.000967927	0.00332761	0.118643	0.026464	0.772714	7.3533e-06	4.09545e-05	754	66315	T	C	0.574714	-0.00212455	0.00465723	-0.00336341	0.00468127	0.113345	0.0461089	0.648259	0.0139631	0.0436032	1456	78365	T	C	0.574842	0.00272132	0.00460782	0.00070387	0.00465812	0.109753	0.0313171	0.554797	0.000457363	0.00170866
Alanine aminotransferase	standard	rs61833496	1	236224692	2217	144999	G	C	0.86944	-0.00456137	0.00510463	-0.00444702	0.00510458	0.198485	0.0419006	0.37155	2.16849e-06	9.16347e-06	755	66474	G	C	0.869342	-0.00763384	0.00725781	-0.00963712	0.00729412	0.182756	0.0725149	0.292886	0.0117269	0.0234457	1462	78525	G	C	0.869524	0.000500192	0.00700736	-0.00292415	0.0070786	0.196277	0.0494391	0.943095	7.18484e-05	0.000373334
Alanine aminotransferase	adj-BMI	rs61833496	1	236224692	2210	144680	G	C	0.869443	-0.00322619	0.00489073	-0.00312274	0.00489073	0.184894	0.0405462	0.509475	5.11322e-06	2.4703e-05	754	66315	G	C	0.869388	-0.0073576	0.00684731	-0.00927949	0.00688123	0.175497	0.0687127	0.282588	0.0106472	0.0209398	1456	78365	G	C	0.869491	0.0023139	0.00677102	-0.000869646	0.00683958	0.182334	0.047939	0.732549	0.00014269	0.000661311
Alanine aminotransferase	adj-BMI	rs147637416	3	69255334	2210	144680	T	C	0.978613	0.00980049	0.0113764	0.0107401	0.0113866	-0.33462	0.0742767	0.388975	6.63583e-06	3.1051e-05	754	66315	T	C	0.978635	0.00767187	0.0164554	0.0111645	0.0166064	-0.253894	0.116707	0.641056	0.0295934	0.0877028	1456	78365	T	C	0.978595	0.0144666	0.0154735	0.0218556	0.0156848	-0.347003	0.0927481	0.349825	0.000183031	0.000678021
Alanine aminotransferase	adj-BMI	rs57820569	3	109224954	2210	144680	T	C	0.934413	-0.0051862	0.00666072	-0.00517728	0.0066607	0.230533	0.0520491	0.436201	9.46089e-06	4.23641e-05	754	66315	T	C	0.93441	-0.00159915	0.00925064	-0.00368554	0.00928995	0.216132	0.100238	0.862754	0.0310688	0.0959282	1456	78365	T	C	0.934416	-0.00834948	0.00929414	-0.0127423	0.00940683	0.226202	0.0593164	0.368994	0.000137022	0.000520872
Alanine aminotransferase	adj-BMI	3:181125012_TAA_T	3	181125012	2210	144680	T	TAA	0.978399	0.0040735	0.0120587	0.00358664	0.0120559	-0.425846	0.0905104	0.735509	2.53941e-06	1.53151e-05	754	66315	T	TAA	0.978568	0.0177212	0.0171249	0.0206291	0.0171879	-0.394926	0.200547	0.300753	0.0489249	0.0841549	1456	78365	T	TAA	0.978257	-0.00691928	0.0164995	0.000971665	0.0167088	-0.409558	0.101024	0.674951	5.0332e-05	0.000222667
Alanine aminotransferase	adj-BMI	4:112098001_CA_C	4	112098001	2210	144680	C	CA	0.859945	-0.000254312	0.00475578	-0.000168393	0.00475571	0.175619	0.0387889	0.957354	5.967e-06	3.5365e-05	754	66315	C	CA	0.859643	-0.00940384	0.0066132	-0.0117388	0.00664768	0.205334	0.0649824	0.155032	0.0015786	0.00237063	1456	78365	C	CA	0.8602	0.00947773	0.0066038	0.0068526	0.00667017	0.152473	0.0467673	0.151232	0.00111317	0.00158066
Alanine aminotransferase	standard	rs76133852	6	150527834	2217	144999	A	C	0.868444	0.000299515	0.00512881	0.00030914	0.00512878	0.178866	0.0402267	0.953431	8.73027e-06	5.06079e-05	755	66474	A	C	0.868063	0.00461626	0.00724445	0.00257159	0.00728045	0.195	0.072803	0.523986	0.00739603	0.0228003	1462	78525	A	C	0.868767	-0.00566101	0.00707581	-0.00906209	0.00715725	0.180672	0.0464844	0.423681	0.00010161	0.000417014
Alanine aminotransferase	standard	rs564871187	8	49373079	2217	144999	T	C	0.978508	0.00477948	0.0119743	0.00401254	0.0119779	0.404982	0.0877451	0.689786	3.92265e-06	2.12167e-05	755	66474	T	C	0.978417	0.00681383	0.0171793	0.00081992	0.0172681	0.494577	0.168352	0.691639	0.00330597	0.0125675	1462	78525	T	C	0.978585	0.00471987	0.0163298	-0.00223283	0.0165566	0.330584	0.0959452	0.772555	0.000569892	0.00237009
Alanine aminotransferase	adj-BMI	rs75280382	8	91797890	2210	144680	A	C	0.946124	0.0112188	0.0073782	0.0108151	0.00737915	0.263365	0.0566647	0.128377	3.35533e-06	6.18419e-06	754	66315	A	C	0.946437	0.00577931	0.0103898	0.00463172	0.0104406	0.106505	0.105601	0.578041	0.313186	0.518022	1456	78365	A	C	0.945861	0.0130601	0.0101873	0.00643903	0.0103182	0.310176	0.0638343	0.199845	1.17932e-06	2.69596e-06
Alanine aminotransferase	standard	rs140972619	8	120915572	2217	144999	T	A	0.945786	0.0067661	0.00762026	0.00679945	0.00762015	0.300361	0.0586057	0.374589	2.97368e-07	1.22752e-06	755	66474	T	A	0.945707	0.00771474	0.0108443	0.00347645	0.0109041	0.386398	0.103889	0.476829	0.000199743	0.000769279	1462	78525	T	A	0.945853	0.00322532	0.0104345	-0.00108155	0.0105526	0.23554	0.0691237	0.757244	0.000655587	0.00275284
Alanine aminotransferase	adj-BMI	rs140972619	8	120915572	2210	144680	T	A	0.9458	0.00546543	0.00727706	0.00551437	0.00727689	0.282872	0.0558946	0.452623	4.17465e-07	1.92272e-06	754	66315	T	A	0.945738	0.006681	0.0101609	0.00308948	0.0102189	0.326623	0.0958223	0.510848	0.000652879	0.00239837	1456	78365	T	A	0.945853	0.00224548	0.0100768	-0.00196018	0.0101906	0.232109	0.0666697	0.823663	0.000498665	0.0021993
Alanine aminotransferase	adj-BMI	rs140705291	8	125278814	2210	144680	A	G	0.965257	0.0108272	0.00921527	0.0102839	0.00921395	-0.341027	0.0741981	0.240027	4.30343e-06	1.42187e-05	754	66315	A	G	0.964628	0.00465424	0.0129073	0.00707713	0.0129851	-0.255876	0.114926	0.718406	0.025985	0.080302	1456	78365	A	G	0.965787	0.0200893	0.0127427	0.0265546	0.0128661	-0.382871	0.0917349	0.114903	2.99728e-05	5.3852e-05
Alanine aminotransferase	adj-BMI	rs806056	9	4114839	2210	144680	C	G	0.546344	0.00103636	0.00332208	0.00101765	0.00332209	0.122054	0.02688	0.755069	5.60702e-06	3.16367e-05	754	66315	C	G	0.54595	0.00203066	0.00466947	0.000467898	0.00469188	0.135101	0.0473164	0.663649	0.0043	0.0157593	1456	78365	C	G	0.546674	0.00165149	0.0045876	-0.000232998	0.00463623	0.103265	0.0317825	0.718854	0.00115762	0.0046531
Alanine aminotransferase	adj-BMI	rs761558924	10	63653755	2210	144680	T	TAA	0.927547	0.00954627	0.0063931	0.00980709	0.00639247	0.232385	0.0510728	0.135381	5.36279e-06	9.40114e-06	754	66315	T	TAA	0.927613	0.00595224	0.00903108	0.00374107	0.00907514	0.229386	0.0916857	0.509842	0.0123539	0.0351333	1456	78365	T	TAA	0.927493	0.0116268	0.00878114	0.0076521	0.00887468	0.22712	0.0598755	0.185481	0.000148717	0.000266735
Alanine aminotransferase	standard	rs116913826	10	100471632	2217	144999	A	G	0.985488	-0.0098663	0.0147848	-0.00963343	0.0147819	0.46186	0.0966107	0.504563	1.74747e-06	1.01527e-05	755	66474	A	G	0.985548	-0.0114223	0.0217011	-0.0177258	0.0218384	0.65916	0.185082	0.598648	0.000368807	0.00162896	1462	78525	A	G	0.985437	-0.0158403	0.0198162	-0.0218527	0.020093	0.321532	0.107495	0.42408	0.00277927	0.00986821
Alanine aminotransferase	adj-BMI	rs116913826	10	100471632	2210	144680	A	G	0.985491	0.00357723	0.0140874	0.00377095	0.0140848	0.43188	0.0906766	0.799548	1.90873e-06	1.01186e-05	754	66315	A	G	0.985545	0.00396885	0.0203123	-0.0016482	0.020443	0.58589	0.170751	0.845087	0.000600783	0.00262694	1456	78365	A	G	0.985445	-0.00305507	0.0190881	-0.00884549	0.0193591	0.308671	0.101569	0.872841	0.00237353	0.00979862
Alanine aminotransferase	standard	rs113405106	10	115351569	2217	144999	G	A	0.91318	-0.00251559	0.00617228	-0.00256464	0.00617231	-0.239639	0.0513859	0.683595	3.10858e-06	1.74919e-05	755	66474	G	A	0.912785	-0.0158987	0.00875797	-0.0138935	0.00882165	-0.159921	0.0728358	0.0694722	0.0281177	0.0160741	1462	78525	G	A	0.913514	0.00751973	0.00850245	0.01218	0.00856773	-0.27731	0.0692319	0.37647	6.188e-05	0.00021235
Alanine aminotransferase	adj-BMI	rs3124742	10	115467657	2210	144680	T	C	0.814054	0.00142787	0.00424643	0.00130428	0.00424634	-0.159039	0.0348319	0.736681	4.97356e-06	2.8359e-05	754	66315	T	C	0.814236	-0.00596435	0.00596826	-0.00401899	0.00600384	-0.188023	0.0546978	0.317627	0.000587141	0.00156036	1456	78365	T	C	0.813903	0.00843969	0.00586653	0.010896	0.0059203	-0.140023	0.0440159	0.150259	0.00146674	0.0022975
Alanine aminotransferase	standard	rs2237999	11	60779828	2217	144999	A	C	0.534673	-0.0015641	0.00346258	-0.0015303	0.00346268	-0.123082	0.0268464	0.651474	4.54703e-06	2.3974e-05	755	66474	A	C	0.534772	-0.00164692	0.00493891	8.68422e-05	0.0049681	-0.148347	0.0458886	0.738788	0.00122596	0.00508573	1462	78525	A	C	0.534595	-0.00135774	0.00473746	0.000447679	0.0047892	-0.0982834	0.0321897	0.774421	0.00226373	0.00884662
Alanine aminotransferase	standard	rs56205242	11	65077651	2217	144999	A	G	0.866839	0.011188	0.00509567	0.0111438	0.00509574	-0.193618	0.0432247	0.0281214	7.48761e-06	3.71152e-06	755	66474	A	G	0.867012	0.0197342	0.007294	0.0221869	0.00732857	-0.218031	0.0745533	0.0068192	0.00345012	0.00031391	1462	78525	A	G	0.866689	0.0038111	0.00695283	0.00717845	0.00701642	-0.18883	0.0522673	0.583598	0.000302945	0.00126423
Alanine aminotransferase	adj-BMI	rs56205242	11	65077651	2210	144680	A	G	0.866882	0.0155182	0.00488327	0.0154809	0.00488333	-0.197824	0.0415522	0.00148384	1.92766e-06	6.88244e-08	754	66315	A	G	0.867052	0.023815	0.00687755	0.025974	0.00690836	-0.191537	0.0715364	0.000534755	0.00741803	5.70185e-05	1456	78365	A	G	0.866736	0.00812702	0.00672827	0.0117583	0.00679021	-0.203321	0.0504618	0.227089	5.59651e-05	0.000145301
Alanine aminotransferase	adj-BMI	rs149243713	14	75240204	2210	144680	A	G	0.986051	0.0112808	0.0144923	0.0112256	0.0144926	-0.577774	0.129288	0.436335	7.86255e-06	3.16331e-05	754	66315	A	G	0.986166	-0.00954227	0.0205003	-0.00312321	0.0206406	-0.510572	0.176905	0.641596	0.00390005	0.0137643	1456	78365	A	G	0.985954	0.023682	0.0198493	0.0337687	0.019955	-0.595912	0.179982	0.232833	0.000929818	0.00171252
Alanine aminotransferase	adj-BMI	18:48291935_TA_T	18	48291935	2210	144680	T	TA	0.976985	-0.0121108	0.0114191	-0.0126137	0.0114239	0.370573	0.0767481	0.288882	1.37611e-06	5.98378e-06	754	66315	T	TA	0.97711	-0.0420499	0.0161667	-0.0449721	0.0162757	0.260411	0.138746	0.00929487	0.060533	0.0064818	1456	78365	T	TA	0.97688	0.016143	0.0155721	0.00802423	0.0157893	0.391876	0.0905768	0.299894	1.5153e-05	3.78833e-05
Alanine aminotransferase	standard	rs58759537	20	42821071	2217	144999	G	A	0.980634	0.0113662	0.0126398	0.0118958	0.0126419	-0.419785	0.0948197	0.368524	9.54679e-06	3.89426e-05	755	66474	G	A	0.980529	0.0151231	0.0180874	0.0194569	0.0182459	-0.284388	0.137734	0.403092	0.0389451	0.0861928	1462	78525	G	A	0.980722	0.0149814	0.0173315	0.0239194	0.0175044	-0.518951	0.123321	0.387367	2.57479e-05	0.00010547
Albumin	standard	rs6544474	2	41965148	2032	132558	A	C	0.71101	-0.00153446	0.00417909	-0.0016224	0.00417919	-0.177444	0.0353407	0.713487	5.14183e-07	3.15741e-06	688	61365	A	C	0.711074	-0.00323036	0.00601629	-0.00179139	0.00605297	-0.129638	0.054838	0.591312	0.0180778	0.0522746	1344	71193	A	C	0.71096	0.000317734	0.00573521	0.00386082	0.00578173	-0.202136	0.0454108	0.955819	8.53608e-06	4.95636e-05
Albumin	adj-BMI	rs6544474	2	41965148	2025	132269	A	C	0.710996	-0.000508258	0.00413791	-0.00059698	0.00413795	-0.174545	0.0345744	0.902242	4.45536e-07	2.90094e-06	687	61217	A	C	0.711067	-0.00207699	0.00600663	-0.000619421	0.00604365	-0.131078	0.0544299	0.729505	0.0160317	0.0513559	1338	71052	A	C	0.710939	0.00132562	0.00562285	0.00476732	0.00567002	-0.197234	0.0439308	0.813622	7.1339e-06	4.05309e-05
Albumin	standard	rs72819102	2	78470532	2032	132558	C	T	0.954109	0.00752873	0.00909399	0.0075967	0.00909407	0.353194	0.0764224	0.407739	3.80791e-06	1.66158e-05	688	61365	C	T	0.953563	0.00592901	0.0131154	0.00345108	0.0131858	0.223226	0.127465	0.651223	0.0798989	0.195445	1344	71193	C	T	0.954576	0.0136109	0.0124743	0.00592676	0.0125849	0.422061	0.0949091	0.275219	8.70777e-06	2.86736e-05
Albumin	adj-BMI	rs72819102	2	78470532	2025	132269	C	T	0.954102	0.00760872	0.00903043	0.00767939	0.00903039	0.325313	0.0736129	0.399472	9.90467e-06	3.97597e-05	687	61217	C	T	0.953517	0.00647275	0.0130769	0.00412857	0.0131484	0.210762	0.126025	0.620617	0.0944477	0.218947	1338	71052	C	T	0.954603	0.0127746	0.0123273	0.0056261	0.0124448	0.394798	0.0906882	0.30007	1.34067e-05	4.3755e-05
Albumin	standard	rs77369279	10	50989330	2032	132558	G	A	0.97492	0.0146223	0.0121158	0.0151662	0.0121176	0.502781	0.107697	0.22748	3.03459e-06	9.47952e-06	688	61365	G	A	0.975279	0.0308513	0.0177078	0.0256832	0.0178085	0.439837	0.16764	0.0814658	0.00869799	0.00715604	1344	71193	G	A	0.974613	-0.00301546	0.0163906	-0.0115307	0.0165061	0.53627	0.138297	0.854033	0.00010546	0.000527819
Albumin	adj-BMI	rs77369279	10	50989330	2025	132269	G	A	0.974936	0.0155186	0.0120071	0.0160347	0.0120089	0.502365	0.107036	0.1962	2.68704e-06	7.66237e-06	687	61217	G	A	0.975292	0.031286	0.0176798	0.0262462	0.0177862	0.427756	0.162842	0.0767952	0.00861877	0.00658962	1338	71052	G	A	0.974631	-0.00152685	0.0160903	-0.0103123	0.0161908	0.551998	0.14142	0.9244	9.49082e-05	0.000482589
Albumin	standard	rs112865667	10	60900715	2032	132558	G	C	0.951981	0.0140318	0.00879666	0.0144062	0.00879438	-0.357221	0.0789305	0.110683	6.01757e-06	7.81999e-06	688	61365	G	C	0.952104	0.0272298	0.0126618	0.0317018	0.0127105	-0.379926	0.135922	0.0315124	0.0051872	0.00162508	1344	71193	G	C	0.951877	0.00155548	0.0120771	0.00827176	0.0121724	-0.337761	0.0951636	0.897519	0.000386305	0.00179179
Albumin	adj-BMI	rs17099306	10	83823289	2025	132269	C	A	0.906318	-0.0131668	0.00639126	-0.013257	0.00639134	0.232221	0.0512603	0.0393872	5.89202e-06	4.28587e-06	687	61217	C	A	0.90661	-0.00939522	0.00928578	-0.0111238	0.00933267	0.174529	0.0932682	0.311641	0.0613093	0.104299	1338	71052	C	A	0.906069	-0.0161995	0.00868116	-0.021063	0.00877208	0.241051	0.0611189	0.0620342	8.0143e-05	7.51609e-05
Albumin	adj-BMI	rs2074051	11	44080210	2025	132269	T	C	0.762599	-0.00593809	0.00439577	-0.00592574	0.00439579	0.173497	0.037405	0.176739	3.51202e-06	8.09292e-06	687	61217	T	C	0.762511	-0.00624439	0.00640626	-0.00736491	0.0064416	0.103866	0.0616106	0.329693	0.0918248	0.150509	1338	71052	T	C	0.762671	-0.00518495	0.0059578	-0.00896615	0.00600779	0.203298	0.0463064	0.384148	1.13203e-05	4.22709e-05
Albumin	standard	rs190677920	12	44374201	2032	132558	T	C	0.981685	-0.0349028	0.014154	-0.0353564	0.0141543	0.503905	0.113263	0.013666	8.62815e-06	2.37521e-06	688	61365	T	C	0.982404	-0.0530322	0.0209455	-0.0569849	0.0210831	0.365064	0.180727	0.0113442	0.0433854	0.00593774	1344	71193	T	C	0.981069	-0.0198542	0.0190827	-0.0304926	0.0192723	0.528629	0.137511	0.29814	0.000120909	0.000354381
Albumin	adj-BMI	rs190677920	12	44374201	2025	132269	T	C	0.981707	-0.03531	0.0140845	-0.0356879	0.0140859	0.479068	0.10721	0.0121757	7.87745e-06	2.2948e-06	687	61217	T	C	0.982427	-0.0546513	0.0209654	-0.058244	0.0211069	0.33024	0.177449	0.00914101	0.0627381	0.00673936	1338	71052	T	C	0.981092	-0.0196903	0.0188647	-0.0303372	0.0190706	0.536385	0.129635	0.296594	3.50865e-05	0.000117013
Albumin	adj-BMI	rs186782641	12	86366233	2025	132269	T	G	0.980283	0.0114668	0.0138177	0.012258	0.013819	0.530034	0.119901	0.406617	9.84299e-06	4.06043e-05	687	61217	T	G	0.980396	0.0265107	0.0202534	0.0212608	0.0204011	0.463004	0.163325	0.190552	0.00458447	0.00668378	1338	71052	T	G	0.980187	-0.00265326	0.0185994	-0.0117327	0.0187187	0.586352	0.163912	0.886564	0.000347231	0.00162516
Albumin	standard	rs7148407	14	66559455	2032	132558	A	G	0.904185	0.013021	0.00641757	0.0133943	0.00641785	0.243121	0.0546902	0.0424623	8.77199e-06	6.34084e-06	688	61365	A	G	0.903349	0.0132768	0.00919783	0.0101747	0.00925007	0.297663	0.0868791	0.148887	0.000612138	0.000954403	1344	71193	A	G	0.904894	0.0108327	0.00883618	0.0077972	0.0089127	0.186977	0.0679913	0.220217	0.00595926	0.010492
Albumin	adj-BMI	rs68043363	14	101483987	2025	132269	T	C	0.789662	0.00273095	0.00460903	0.00268244	0.00460896	-0.166221	0.0369703	0.553502	6.92166e-06	3.49166e-05	687	61217	T	C	0.791016	0.00698904	0.00671433	0.00863813	0.00675609	-0.153095	0.060185	0.297915	0.0109673	0.0238789	1338	71052	T	C	0.788508	0.00207543	0.00625061	0.00504208	0.00630982	-0.163292	0.0460336	0.739862	0.000389292	0.00176129
Albumin	standard	rs8035301	15	25015163	2032	132558	T	C	0.718594	-0.000577754	0.00420285	-0.000763831	0.00420311	-0.163795	0.0359881	0.890662	5.32962e-06	3.14804e-05	688	61365	T	C	0.718965	-0.00149637	0.00604992	0.000463912	0.00608376	-0.193114	0.0573737	0.804647	0.000762941	0.00333171	1344	71193	T	C	0.718281	0.000327847	0.00576701	0.0026605	0.00581463	-0.135591	0.0453466	0.954666	0.00278885	0.0114104
Albumin	standard	rs150029130	16	60475425	2032	132558	T	C	0.979973	-0.0160984	0.0136798	-0.016637	0.0136783	0.544806	0.115962	0.239276	2.62517e-06	7.32449e-06	688	61365	T	C	0.9802	-0.0220767	0.0198543	-0.0222768	0.0199858	0.0200132	0.166245	0.266167	0.904179	0.537246	1344	71193	T	C	0.979779	-0.0114768	0.0186254	-0.0275965	0.0187674	0.761151	0.146449	0.537769	2.02101e-07	9.80674e-07
Albumin	adj-BMI	rs150029130	16	60475425	2025	132269	T	C	0.97995	-0.0139548	0.0135672	-0.0144161	0.013566	0.516072	0.114919	0.30368	7.09746e-06	2.28503e-05	687	61217	T	C	0.98016	-0.0227866	0.0198073	-0.0230209	0.0199379	0.0234233	0.166452	0.249972	0.888091	0.513459	1338	71052	T	C	0.979771	-0.00348584	0.0183358	-0.0182413	0.0184781	0.70322	0.143828	0.849222	1.01188e-06	6.03498e-06
Albumin	standard	rs138380412	16	64034164	2032	132558	A	G	0.983383	0.010095	0.0154086	0.00966837	0.0154076	-0.553789	0.122658	0.512369	6.33508e-06	3.14236e-05	688	61365	A	G	0.983471	0.0174736	0.0221115	0.0209726	0.0222508	-0.396284	0.181241	0.429381	0.028779	0.0727195	1344	71193	A	G	0.983308	0.00384316	0.0211872	0.0152295	0.0214076	-0.600168	0.148926	0.856061	5.5784e-05	0.000294765
Albumin	adj-BMI	rs138380412	16	64034164	2025	132269	A	G	0.983383	0.0082781	0.0152873	0.00788572	0.0152866	-0.544506	0.122823	0.588163	9.28192e-06	4.78328e-05	687	61217	A	G	0.983471	0.0164918	0.0220969	0.0199772	0.0222347	-0.393825	0.183474	0.455463	0.0318341	0.0812211	1338	71052	A	G	0.983309	0.000476787	0.0208083	0.0115338	0.0210195	-0.581634	0.148281	0.981719	8.76267e-05	0.000455956
Albumin	adj-BMI	rs12976726	19	33682198	2025	132269	T	C	0.617615	-1.32748e-05	0.00387054	-4.73446e-05	0.00387053	-0.14354	0.0318155	0.997263	6.43288e-06	3.80163e-05	687	61217	T	C	0.61969	0.00397841	0.005619	0.0049155	0.00565169	-0.0870802	0.0524647	0.478928	0.0969573	0.198095	1338	71052	T	C	0.615839	-0.00252506	0.00526209	0.000513353	0.00531067	-0.165935	0.0394077	0.631328	2.54542e-05	0.000126102
Alkaline phosphatase	standard	rs202247597	1	112484161	2220	145033	CA	C	0.975133	0.00930002	0.0116426	0.00882104	0.0116444	-0.476233	0.104137	0.424409	4.80497e-06	1.9914e-05	758	66505	CA	C	0.97503	0.0139978	0.0164105	0.0187612	0.0164669	-0.508521	0.191467	0.39367	0.00790933	0.0193473	1462	78528	CA	C	0.975221	0.00734601	0.0160478	0.015623	0.016198	-0.458438	0.119038	0.647125	0.000117539	0.000544889
Alkaline phosphatase	adj-BMI	rs202247597	1	112484161	2213	144714	CA	C	0.975119	0.00835693	0.011496	0.00790777	0.0114974	-0.462743	0.101584	0.467263	5.23198e-06	2.31507e-05	757	66346	CA	C	0.975015	0.0135111	0.0163746	0.0182285	0.0164315	-0.502741	0.190413	0.409297	0.00828413	0.020708	1456	78368	CA	C	0.975207	0.00640488	0.0156746	0.0144052	0.0158245	-0.442543	0.115061	0.682821	0.00011998	0.000569511
Alkaline phosphatase	standard	rs4282173	4	19759971	2220	145033	A	C	0.831308	0.00898448	0.00478193	0.00903419	0.00478206	-0.167631	0.0372331	0.0602663	6.72539e-06	7.42501e-06	758	66505	A	C	0.831253	0.0155508	0.00676046	0.0174582	0.00680978	-0.159729	0.0553064	0.0214335	0.00387605	0.00129762	1462	78528	A	C	0.831356	0.00500815	0.00659104	0.00788314	0.0066551	-0.157564	0.0479729	0.447349	0.00102184	0.00346533
Alkaline phosphatase	standard	rs189219671	6	20773545	2220	145033	C	G	0.983582	0.0237298	0.0148764	0.0234064	0.0148766	0.534496	0.119302	0.110682	7.45783e-06	1.21873e-05	758	66505	C	G	0.983512	0.0250427	0.0206329	0.0192222	0.0207397	0.490295	0.203368	0.224852	0.0159142	0.0272687	1462	78528	C	G	0.983641	0.0252161	0.0207163	0.014959	0.0209316	0.541398	0.145657	0.223522	0.000201657	0.000451372
Alkaline phosphatase	standard	rs13245024	7	1193378	2220	145033	T	C	0.5884	0.00727558	0.00364924	0.00723782	0.00364926	0.132295	0.0295714	0.0461823	7.68634e-06	6.14328e-06	758	66505	T	C	0.588043	0.00829713	0.00511378	0.00716151	0.00514179	0.100463	0.0491328	0.104695	0.0408816	0.0335615	1462	78528	T	C	0.588693	0.00637101	0.00506408	0.00374711	0.0051165	0.140041	0.0356797	0.208363	8.67543e-05	0.000191882
Alkaline phosphatase	adj-BMI	rs13245024	7	1193378	2213	144714	T	C	0.588385	0.00653858	0.0036048	0.00650439	0.00360482	0.130225	0.0290952	0.0697002	7.61164e-06	8.48585e-06	757	66346	T	C	0.587977	0.00764561	0.00510644	0.00649698	0.00513446	0.101604	0.0490143	0.134329	0.0381769	0.0384468	1456	78368	T	C	0.588721	0.00556956	0.00494753	0.0030673	0.00499897	0.134065	0.0347436	0.260282	0.000113988	0.000291128
Alkaline phosphatase	standard	rs140912554	9	3317069	2220	145033	C	T	0.985176	0.00906959	0.0150402	0.00996511	0.0150438	-0.531045	0.111428	0.546492	1.88101e-06	1.01095e-05	758	66505	C	T	0.985204	0.0277369	0.0212148	0.0338214	0.0213814	-0.454931	0.1696	0.191066	0.00731	0.0124876	1462	78528	C	T	0.985153	-0.00097525	0.0207417	0.00997182	0.0209728	-0.560045	0.140564	0.962498	6.76851e-05	0.00035462
Alkaline phosphatase	adj-BMI	rs140912554	9	3317069	2213	144714	C	T	0.985171	0.00737594	0.0148527	0.00822301	0.0148569	-0.489272	0.108943	0.619468	7.08681e-06	3.80926e-05	757	66346	C	T	0.985206	0.0246787	0.0211318	0.0308719	0.021296	-0.461975	0.170113	0.242868	0.00661375	0.0133963	1456	78368	C	T	0.985141	0.000217836	0.0203288	0.009362	0.0205648	-0.467258	0.134192	0.99145	0.000497655	0.00232195
Alkaline phosphatase	standard	rs10974300	9	4046381	2220	145033	T	G	0.860676	0.0087765	0.00521305	0.00872753	0.00521308	-0.196334	0.0433921	0.0922661	6.04969e-06	8.58208e-06	758	66505	T	G	0.860894	0.00328263	0.00734341	0.00451725	0.00738325	-0.115491	0.0711519	0.654863	0.104556	0.242514	1462	78528	T	G	0.860483	0.0140389	0.00720415	0.018144	0.00727226	-0.22397	0.0531895	0.0513283	2.54486e-05	2.15879e-05
Alkaline phosphatase	standard	rs58230377	9	79544142	2220	145033	C	A	0.966964	0.0109515	0.00998535	0.0112169	0.00998552	-0.381861	0.0799822	0.272749	1.80305e-06	6.16658e-06	758	66505	C	A	0.96738	-0.000112456	0.0139681	0.00277519	0.0140634	-0.212872	0.120836	0.993576	0.0781263	0.211876	1462	78528	C	A	0.966615	0.0194481	0.0138454	0.0274161	0.0139695	-0.453729	0.105047	0.160122	1.56513e-05	3.33373e-05
Alkaline phosphatase	adj-BMI	rs58230377	9	79544142	2213	144714	C	A	0.96695	0.011171	0.00982166	0.0114504	0.00982182	-0.37955	0.0787782	0.255379	1.45036e-06	4.76604e-06	757	66346	C	A	0.96734	-0.000238523	0.013906	0.0027249	0.0139996	-0.21821	0.121052	0.986315	0.0714495	0.196952	1456	78368	C	A	0.966622	0.0198305	0.013483	0.0275948	0.0136062	-0.441127	0.101377	0.141351	1.35299e-05	2.67664e-05
Alkaline phosphatase	standard	rs61843067	10	30862662	2220	145033	A	G	0.888651	-0.00946817	0.00568438	-0.00957085	0.00568453	0.203415	0.0450657	0.0957841	6.36948e-06	9.73368e-06	758	66505	A	G	0.889323	-0.0062959	0.00792881	-0.00847743	0.00798486	0.174614	0.0670427	0.427165	0.00920019	0.0252698	1462	78528	A	G	0.888087	-0.0127028	0.00790854	-0.0168597	0.00798483	0.228843	0.0577815	0.108226	7.47949e-05	0.000112715
Alkaline phosphatase	adj-BMI	rs3123276	10	30877649	2213	144714	A	G	0.831652	-0.00174341	0.00475994	-0.00181025	0.00476008	0.166746	0.0373519	0.714165	8.03766e-06	4.45434e-05	757	66346	A	G	0.832427	-0.000457332	0.00675982	-0.00253178	0.0068054	0.175794	0.0583358	0.946061	0.0025826	0.010665	1456	78368	A	G	0.831003	-0.00350645	0.00651168	-0.00644669	0.00657762	0.158709	0.0463281	0.590242	0.000613053	0.00249659
Alkaline phosphatase	standard	rs61996897	14	90631709	2220	145033	T	C	0.942671	0.00476102	0.00782215	0.00470521	0.00782209	-0.295688	0.0631235	0.54275	2.80959e-06	1.45082e-05	758	66505	T	C	0.942907	0.00911069	0.0109434	0.011769	0.0110057	-0.25498	0.103003	0.405111	0.0133064	0.03364	1462	78528	T	C	0.942466	0.000624875	0.0108373	0.00641259	0.0109424	-0.31062	0.0790133	0.95402	8.451e-05	0.00044023
Alkaline phosphatase	adj-BMI	rs61996897	14	90631709	2213	144714	T	C	0.942675	0.00657373	0.00769766	0.00653046	0.00769758	-0.290591	0.0611087	0.39311	1.9813e-06	8.86388e-06	757	66346	T	C	0.942958	0.0104432	0.0109121	0.0131583	0.0109755	-0.259684	0.10152	0.338555	0.0105291	0.024664	1456	78368	T	C	0.942432	0.00246398	0.0105378	0.00796911	0.0106435	-0.2952	0.0755517	0.815123	9.33499e-05	0.0004744
Alkaline phosphatase	standard	rs7501679	17	50876396	2220	145033	G	A	0.61437	9.72549e-05	0.00368451	0.000138864	0.00368453	-0.138129	0.0297703	0.978942	3.48695e-06	2.11428e-05	758	66505	G	A	0.613647	0.0012703	0.00520027	0.00265984	0.00523429	-0.118276	0.0458259	0.807017	0.00985187	0.0349548	1462	78528	G	A	0.614976	-0.00124263	0.00508042	0.00129107	0.00512897	-0.137612	0.0372895	0.806772	0.000223919	0.00106732
Alkaline phosphatase	adj-BMI	rs7501679	17	50876396	2213	144714	G	A	0.614358	-4.17235e-05	0.00363407	-1.16843e-06	0.00363411	-0.135668	0.0291548	0.99084	3.26548e-06	1.98499e-05	757	66346	G	A	0.61359	0.00128212	0.00518837	0.00267948	0.00522237	-0.11867	0.045671	0.80482	0.00936668	0.0333965	1456	78368	G	A	0.615002	-0.00198685	0.00495531	0.000435894	0.00500361	-0.131951	0.0360164	0.688455	0.000248662	0.00111201
Alkaline phosphatase	standard	rs145646216	18	74039401	2220	145033	A	T	0.966621	0.00102384	0.0104532	0.00110724	0.0104528	0.378693	0.0770347	0.921976	8.83851e-07	5.49636e-06	758	66505	A	T	0.966601	-0.0126504	0.0146898	-0.0169445	0.0147943	0.378324	0.121117	0.389146	0.00178637	0.00565903	1462	78528	A	T	0.966638	0.0168643	0.0144596	0.010626	0.0146123	0.350208	0.0998911	0.24349	0.000455069	0.000976876
Alkaline phosphatase	adj-BMI	rs145646216	18	74039401	2213	144714	A	T	0.966611	0.00297309	0.0103139	0.00303967	0.0103135	0.367583	0.0749018	0.773148	9.22285e-07	5.33345e-06	757	66346	A	T	0.966593	-0.0134094	0.0146875	-0.0178061	0.0147923	0.386571	0.1209	0.361254	0.00138656	0.00431054	1456	78368	A	T	0.966627	0.0223687	0.0140606	0.0166963	0.0142128	0.317943	0.0955424	0.111637	0.000875439	0.000946413
Alkaline phosphatase	standard	rs112177779	19	49624964	2220	145033	T	C	0.967192	0.0090172	0.0101365	0.00843991	0.0101355	0.3977	0.0837678	0.373692	2.05796e-06	9.08308e-06	758	66505	T	C	0.966819	-0.00478459	0.0141054	-0.00690764	0.0141792	0.233128	0.137588	0.734457	0.0901907	0.22652	1462	78528	T	C	0.967506	0.0201646	0.0141451	0.0112396	0.0143025	0.391991	0.0964219	0.153996	4.79555e-05	9.62881e-05
Alkaline phosphatase	adj-BMI	rs112177779	19	49624964	2213	144714	T	C	0.967177	0.0120777	0.00999459	0.0114796	0.00999399	0.400155	0.0816037	0.226885	9.40785e-07	3.08424e-06	757	66346	T	C	0.966807	-0.00212142	0.0140626	-0.00440506	0.0141362	0.250414	0.137171	0.88009	0.0679168	0.187484	1456	78368	T	C	0.967489	0.0219054	0.0138254	0.0132214	0.0139836	0.380777	0.0930026	0.113096	4.23512e-05	6.60047e-05
Apolipoprotein A	standard	rs3904916	1	58625501	2017	131688	G	A	0.856915	-0.00318034	0.0048669	-0.00319128	0.00486694	0.189702	0.0376635	0.513459	4.73473e-07	2.61528e-06	687	61250	G	A	0.857285	-0.0120379	0.00709432	-0.0139055	0.00714047	0.15432	0.0627579	0.0897286	0.0139338	0.0118894	1330	70438	G	A	0.856591	0.00437191	0.00666929	0.000695436	0.00673728	0.207134	0.0471199	0.512127	1.10324e-05	4.84439e-05
Apolipoprotein A	adj-BMI	rs3904916	1	58625501	2010	131400	G	A	0.856866	-0.00269669	0.00471664	-0.00271018	0.00471668	0.175555	0.0361794	0.567498	1.22005e-06	6.83168e-06	686	61103	G	A	0.857213	-0.00867125	0.00689021	-0.0104565	0.00693638	0.147264	0.0599942	0.208215	0.0141027	0.023024	1324	70297	G	A	0.856562	0.00289337	0.006445	-0.00044538	0.00651111	0.188309	0.0453135	0.65348	3.24293e-05	0.000154184
Apolipoprotein A	adj-BMI	rs723241	2	33827134	2010	131400	G	C	0.803304	-0.000955065	0.004126	-0.00102081	0.00412609	0.148555	0.0328527	0.816946	6.13012e-06	3.54956e-05	686	61103	G	C	0.802718	0.00149091	0.00602325	-7.93886e-05	0.00605959	0.142579	0.0551805	0.804501	0.00977015	0.0342113	1324	70297	G	C	0.803812	-0.00257683	0.00564761	-0.00542767	0.00570404	0.147029	0.0406582	0.648197	0.000298946	0.00130821
Apolipoprotein A	standard	rs10929185	2	234105471	2017	131688	T	C	0.821315	0.000100106	0.00446163	0.000124765	0.00446162	-0.171837	0.0369478	0.982099	3.3064e-06	2.00802e-05	687	61250	T	C	0.819319	0.00283939	0.00650176	0.00522755	0.00652466	-0.227273	0.0731528	0.662321	0.00189109	0.00697452	1330	70438	T	C	0.823032	-0.00244523	0.00612441	0.000347993	0.00619111	-0.144177	0.0420869	0.689702	0.000613229	0.00255349
Apolipoprotein A	adj-BMI	rs10929185	2	234105471	2010	131400	T	C	0.821328	-0.000407629	0.00432507	-0.000382811	0.00432506	-0.168895	0.0356802	0.924912	2.20599e-06	1.35824e-05	686	61103	T	C	0.819331	0.00260196	0.00630257	0.00503515	0.00632591	-0.231113	0.0699524	0.679723	0.000953628	0.00376003	1324	70297	T	C	0.823046	-0.00324346	0.00593085	-0.000599611	0.00599536	-0.136797	0.0407639	0.584461	0.00079125	0.00299429
Apolipoprotein A	adj-BMI	rs4308505	5	117848099	2010	131400	A	G	0.910886	-0.00537435	0.00578855	-0.0055376	0.0057887	-0.220325	0.0489147	0.353177	6.65996e-06	2.56657e-05	686	61103	A	G	0.910708	0.000528667	0.00845403	0.00385632	0.00849493	-0.314527	0.0860609	0.950137	0.000257485	0.00125214	1324	70297	A	G	0.91104	-0.0104688	0.00792701	-0.00758025	0.00799973	-0.164319	0.0593748	0.186618	0.00564885	0.00894323
Apolipoprotein A	adj-BMI	rs78854657	7	96750141	2010	131400	G	A	0.947215	0.00528147	0.00734033	0.00527654	0.00734034	-0.270936	0.0606452	0.471825	7.91133e-06	3.55998e-05	686	61103	G	A	0.948033	-0.000522539	0.010729	0.00046168	0.0107914	-0.0977032	0.0986271	0.961156	0.321865	0.610911	1324	70297	G	A	0.946511	0.00780136	0.010052	0.0145489	0.0101424	-0.351518	0.0759904	0.43769	3.73115e-06	1.60724e-05
Apolipoprotein A	standard	rs10964948	9	21275055	2017	131688	A	C	0.976099	0.00480778	0.011282	0.00496778	0.0112819	-0.445612	0.0937789	0.670003	2.01681e-06	1.12652e-05	687	61250	A	C	0.976215	-9.00025e-05	0.0163593	0.00393815	0.0164623	-0.352403	0.145967	0.99561	0.0157667	0.0542114	1330	70438	A	C	0.975999	0.0117026	0.0155307	0.0211366	0.0156577	-0.49938	0.121722	0.45114	4.08485e-05	0.000156877
Apolipoprotein A	adj-BMI	rs72759363	9	113925515	2010	131400	T	C	0.935046	-0.000578841	0.00668824	-0.000197082	0.00668811	0.250226	0.0559569	0.931032	7.75756e-06	4.54148e-05	686	61103	T	C	0.934918	-0.0077454	0.00971231	-0.0106461	0.00977606	0.254665	0.0846808	0.425171	0.00263531	0.00821758	1324	70297	T	C	0.93515	0.00430988	0.00920395	0.000614352	0.00927802	0.240641	0.0735149	0.639596	0.00106273	0.00419362
Apolipoprotein A	standard	rs10762631	10	76368823	2017	131688	A	G	0.858122	0.0104864	0.00495421	0.0106896	0.00495451	-0.172598	0.0388589	0.0342888	8.92619e-06	5.64104e-06	687	61250	A	G	0.857953	0.00913832	0.00718071	0.0110446	0.00721307	-0.171048	0.0747428	0.203152	0.0221094	0.030649	1330	70438	A	G	0.858263	0.0116516	0.00682658	0.0152549	0.00690623	-0.174446	0.0453103	0.0878588	0.000118109	0.000157137
Apolipoprotein A	standard	rs3104513	15	27929190	2017	131688	C	G	0.961867	-0.00125501	0.00916963	-0.00143758	0.00917021	-0.35691	0.080278	0.891137	8.75146e-06	5.08478e-05	687	61250	C	G	0.961946	-0.01644	0.0134393	-0.0127628	0.0134929	-0.381129	0.149556	0.221224	0.0108218	0.0193484	1330	70438	C	G	0.961799	0.0119568	0.0125205	0.0185989	0.0126317	-0.352902	0.0951988	0.33959	0.000209726	0.00063598
Apolipoprotein A	adj-BMI	rs3104513	15	27929190	2010	131400	C	G	0.961864	0.00100123	0.00883778	0.000842119	0.00883823	-0.34124	0.0768825	0.909801	9.06031e-06	5.20796e-05	686	61103	C	G	0.961928	-0.0102028	0.0129727	-0.00638065	0.0130291	-0.395385	0.139851	0.431582	0.00469582	0.0137948	1324	70297	C	G	0.96181	0.0111139	0.0120368	0.0171996	0.0121417	-0.322721	0.0922377	0.355838	0.000467362	0.00137987
Apolipoprotein A	standard	rs145675357	15	55164934	2017	131688	A	G	0.960932	-0.0144034	0.00876555	-0.0142648	0.00876526	-0.329713	0.0740886	0.100346	8.57702e-06	1.40645e-05	687	61250	A	G	0.961526	-0.022047	0.0128021	-0.0180273	0.0128449	-0.334245	0.14083	0.0850427	0.0176259	0.0159323	1330	70438	A	G	0.96042	-0.00796087	0.0120024	-0.00188884	0.0121236	-0.329025	0.0855192	0.507155	0.000119388	0.000475384
Apolipoprotein A	standard	rs11671681	19	46791939	2017	131688	A	G	0.868832	0.0010793	0.00504534	0.0011841	0.00504526	0.1843	0.0412387	0.830609	7.85492e-06	4.47181e-05	687	61250	A	G	0.868221	-0.00284259	0.00740422	-0.004147	0.00744685	0.125345	0.0693843	0.701041	0.070836	0.182976	1330	70438	A	G	0.869362	0.00447035	0.00687895	0.000660721	0.00694307	0.210794	0.0513032	0.515783	3.97744e-05	0.000173765
Apolipoprotein A	adj-BMI	rs11671681	19	46791939	2010	131400	A	G	0.868839	0.00113352	0.00487994	0.00123048	0.00487985	0.18295	0.0397854	0.816318	4.25687e-06	2.47455e-05	686	61103	A	G	0.868237	-0.00264503	0.00717597	-0.00411704	0.00721759	0.141164	0.0670242	0.712429	0.0351902	0.102529	1324	70297	A	G	0.869359	0.00441604	0.00663459	0.000768005	0.00669691	0.201648	0.0493101	0.505661	4.32513e-05	0.000185735
Apolipoprotein A	standard	rs4816177	20	1029686	2017	131688	G	A	0.820515	-0.00286646	0.0044165	-0.00261174	0.00441639	0.179444	0.036781	0.516316	1.06776e-06	5.63102e-06	687	61250	G	A	0.819494	-0.000461513	0.00646128	-0.00208881	0.00649437	0.169424	0.0642254	0.943058	0.00834049	0.0307774	1330	70438	G	A	0.821399	-0.00546682	0.00603948	-0.00862099	0.00609576	0.183449	0.0448386	0.36537	4.28906e-05	0.0001593
Apolipoprotein A	adj-BMI	rs4816177	20	1029686	2010	131400	G	A	0.820519	-0.00272558	0.00427628	-0.0024884	0.00427627	0.169231	0.035886	0.523883	2.4076e-06	1.23164e-05	686	61103	G	A	0.819499	0.000561416	0.00627081	-0.00101568	0.00630211	0.163931	0.0632222	0.928662	0.00951598	0.034513	1324	70297	G	A	0.821403	-0.00626864	0.00582953	-0.00920467	0.00588337	0.170942	0.0434961	0.282229	8.4926e-05	0.00025705
Apolipoprotein B	standard	rs2507002	1	48056629	2202	144409	C	G	0.541726	0.0017016	0.00362495	0.00172657	0.00362499	-0.133033	0.0290259	0.638776	4.57814e-06	2.48423e-05	745	66127	C	G	0.542903	0.00449211	0.00536915	0.00577195	0.00540197	-0.111994	0.0489342	0.402788	0.022099	0.0520209	1457	78282	C	G	0.540745	0.000462435	0.00482211	0.00304163	0.00486775	-0.140408	0.0356156	0.923601	8.06952e-05	0.00042021
Apolipoprotein B	adj-BMI	rs2507002	1	48056629	2195	144091	C	G	0.541802	0.000636437	0.00356492	0.000661911	0.00356498	-0.126268	0.0279601	0.858309	6.30131e-06	3.69475e-05	744	65968	C	G	0.543036	0.0044672	0.00531496	0.00572279	0.00534828	-0.109613	0.0477782	0.40063	0.021779	0.0514748	1451	78123	C	G	0.540773	-0.00143955	0.00472017	0.000960843	0.00476673	-0.130843	0.0341166	0.760382	0.000125482	0.000604464
Apolipoprotein B	standard	rs143084201	1	110755075	2202	144409	A	G	0.981987	0.00126899	0.0143976	0.00193959	0.0143955	0.514901	0.114051	0.929766	6.34179e-06	3.69239e-05	745	66127	A	G	0.982065	0.013053	0.0210951	0.00834448	0.02121	0.468037	0.203316	0.53607	0.0213341	0.0577059	1457	78282	A	G	0.981922	-0.009011	0.019368	-0.0175604	0.0195685	0.509266	0.134012	0.641752	0.000144614	0.000688963
Apolipoprotein B	adj-BMI	rs143084201	1	110755075	2195	144091	A	G	0.981977	-0.00072115	0.0141357	-4.39965e-05	0.0141343	0.516097	0.114159	0.959313	6.15894e-06	3.64622e-05	744	65968	A	G	0.98208	0.0132486	0.0208773	0.00836983	0.0209846	0.488367	0.207627	0.525693	0.0186661	0.0512595	1451	78123	A	G	0.981891	-0.0128811	0.0189069	-0.0212562	0.0190996	0.498751	0.132369	0.495688	0.00016463	0.000700506
Apolipoprotein B	standard	rs200415162	1	120247175	2202	144409	TCAGCA	T	0.695191	-0.00528441	0.00392737	-0.0053286	0.00392742	-0.147099	0.0331586	0.178452	9.15454e-06	2.21006e-05	745	66127	TCAGCA	T	0.69701	-0.00319179	0.00582397	-0.000883954	0.00585795	-0.20835	0.0543643	0.583662	0.000126861	0.000550549	1457	78282	TCAGCA	T	0.693669	-0.00881403	0.00521876	-0.00651133	0.00526143	-0.129569	0.0411581	0.0912361	0.0016435	0.00179804
Apolipoprotein B	adj-BMI	rs200415162	1	120247175	2195	144091	TCAGCA	T	0.695319	-0.00481903	0.0038675	-0.00485841	0.0038675	-0.141472	0.0319528	0.212752	9.53143e-06	2.5327e-05	744	65968	TCAGCA	T	0.697185	-0.00291051	0.00576632	-0.000713011	0.00580126	-0.19803	0.0527329	0.61374	0.000173106	0.000749107	1451	78123	TCAGCA	T	0.693757	-0.00814346	0.0051206	-0.00590838	0.00516456	-0.125799	0.0395662	0.11176	0.00147553	0.0018552
Apolipoprotein B	adj-BMI	rs751150	2	2116870	2195	144091	C	A	0.672498	-0.000387414	0.00376908	-0.000374831	0.00376909	-0.134021	0.0302513	0.918132	9.41311e-06	5.42739e-05	744	65968	C	A	0.67245	0.000425785	0.00561747	0.00244629	0.00565141	-0.186478	0.0513757	0.939581	0.000283754	0.00137691	1451	78123	C	A	0.672542	-0.000272646	0.00499102	0.00158989	0.00503794	-0.0997819	0.0369715	0.956435	0.00695715	0.026164
Apolipoprotein B	standard	rs1838819	2	193220235	2202	144409	A	T	0.902296	0.000688449	0.00614314	0.000929642	0.00614374	-0.218171	0.0474049	0.910769	4.17894e-06	2.50761e-05	745	66127	A	T	0.902739	0.0030747	0.00914329	0.00570772	0.00919751	-0.24634	0.0841148	0.73666	0.00340476	0.0131106	1457	78282	A	T	0.901925	-0.00148444	0.0081451	0.00262124	0.00822957	-0.199277	0.0575919	0.855387	0.000539861	0.00247342
Apolipoprotein B	standard	rs78665078	4	47060825	2202	144409	T	C	0.967202	0.0025859	0.0102747	0.00168141	0.0102808	0.320713	0.0722809	0.801292	9.12046e-06	5.01157e-05	745	66127	T	C	0.96713	0.00725653	0.0151324	0.00172425	0.0152361	0.44991	0.130592	0.631557	0.000570718	0.00231176	1457	78282	T	C	0.967262	0.00158794	0.0137537	-0.00418523	0.0139343	0.256682	0.0859271	0.908084	0.00281536	0.0113433
Apolipoprotein B	adj-BMI	rs78665078	4	47060825	2195	144091	T	C	0.967199	0.00166315	0.0100934	0.000756551	0.0101004	0.316266	0.0695263	0.869121	5.39364e-06	3.08853e-05	744	65968	T	C	0.967111	0.00499828	0.0149164	-0.000360015	0.0150217	0.43507	0.126412	0.737559	0.000578074	0.00248278	1451	78123	T	C	0.967272	0.00198966	0.0134862	-0.00379753	0.0136684	0.256806	0.082719	0.882712	0.00190561	0.0078471
Apolipoprotein B	standard	rs74295380	6	8369312	2202	144409	T	C	0.964411	-0.00472399	0.00988618	-0.00442629	0.00988456	0.333532	0.0747405	0.632765	8.09963e-06	4.45002e-05	745	66127	T	C	0.964435	-0.00942467	0.0148334	-0.0123442	0.0149174	0.331839	0.134954	0.525188	0.0139358	0.0415987	1457	78282	T	C	0.964392	0.00200252	0.0129871	-0.00405038	0.013126	0.326946	0.0895224	0.877458	0.000260093	0.00123692
Apolipoprotein B	standard	rs56212935	7	3310841	2202	144409	T	C	0.541834	-0.000134966	0.00363305	-0.000192865	0.00363307	-0.137775	0.0302676	0.970366	5.31596e-06	3.16525e-05	745	66127	T	C	0.541295	-0.00127297	0.00538876	0.000324935	0.00541969	-0.142269	0.0508179	0.813256	0.00511691	0.0193	1457	78282	T	C	0.542287	0.000614527	0.00482312	0.00305732	0.00486527	-0.140279	0.0370119	0.898614	0.000150584	0.000753247
Apolipoprotein B	standard	rs548496920	7	101182569	2202	144409	A	G	0.988611	0.0194803	0.0187875	0.0208202	0.0187861	0.694555	0.15654	0.299794	9.12574e-06	2.92286e-05	745	66127	A	G	0.988822	0.0262056	0.0274984	0.0217523	0.0277137	0.40448	0.203304	0.340597	0.0466421	0.0783126	1457	78282	A	G	0.988433	0.014605	0.025134	0.00225034	0.0253216	0.837226	0.207633	0.561182	5.525e-05	0.000248651
Apolipoprotein B	adj-BMI	rs41833	7	106261775	2195	144091	C	T	0.723559	-0.00529358	0.0039657	-0.00526157	0.00396574	-0.146227	0.0317497	0.181928	4.11249e-06	9.86477e-06	744	65968	C	T	0.724015	-0.0113184	0.00591208	-0.0096165	0.00594849	-0.148797	0.0536841	0.055562	0.00557637	0.00329903	1451	78123	C	T	0.723174	-0.000315523	0.00525611	0.00221421	0.00530548	-0.137894	0.0389091	0.952132	0.000394085	0.00186934
Apolipoprotein B	adj-BMI	rs150290553	7	149190235	2195	144091	G	A	0.98367	0.00375151	0.0147393	0.00356228	0.0147393	-0.538468	0.121268	0.799091	8.98296e-06	5.08036e-05	744	65968	G	A	0.983473	-0.0252067	0.0220575	-0.0173431	0.0221795	-0.641397	0.210948	0.253134	0.00236152	0.00531768	1451	78123	G	A	0.983836	0.0344472	0.0194954	0.041391	0.019682	-0.415743	0.141872	0.0772383	0.00338519	0.00314618
Apolipoprotein B	adj-BMI	rs78473509	8	100879056	2195	144091	T	C	0.963778	-0.013849	0.00956173	-0.014354	0.00956336	0.336203	0.0724294	0.147512	3.45389e-06	7.80418e-06	744	65968	T	C	0.964328	-0.020042	0.0144983	-0.0244776	0.0145984	0.344952	0.124128	0.166859	0.00545258	0.00833855	1451	78123	T	C	0.963318	-0.00715332	0.0125199	-0.0132535	0.0126521	0.313087	0.0875543	0.567757	0.000349	0.00144825
Apolipoprotein B	standard	rs78002936	8	101137388	2202	144409	G	A	0.96853	0.00796438	0.0105533	0.00778532	0.0105538	0.375021	0.0813915	0.450439	4.07293e-06	1.76596e-05	745	66127	G	A	0.968717	0.0111379	0.015649	0.0049059	0.0157551	0.496853	0.135804	0.476631	0.000253579	0.000942062	1457	78282	G	A	0.968373	0.00728397	0.0140966	0.00214749	0.0142394	0.286093	0.100131	0.605353	0.00427415	0.014406
Apolipoprotein B	adj-BMI	rs78002936	8	101137388	2195	144091	G	A	0.96856	0.00813734	0.0104095	0.0079442	0.0104104	0.360573	0.0784011	0.434379	4.24361e-06	1.75652e-05	744	65968	G	A	0.968764	0.0108627	0.0155285	0.00479756	0.0156375	0.481832	0.132013	0.484218	0.000262369	0.000970255	1451	78123	G	A	0.968389	0.00761811	0.0138403	0.0026378	0.0139859	0.276768	0.0960458	0.582026	0.00395633	0.0130263
Apolipoprotein B	standard	rs143011317	10	117247593	2202	144409	C	T	0.982094	-0.0234798	0.0136715	-0.0241421	0.0136738	0.464355	0.103413	0.0859018	7.11195e-06	1.03414e-05	745	66127	C	T	0.98188	-0.00501678	0.0201456	-0.0115604	0.0202406	0.596552	0.20641	0.803341	0.00385072	0.0147212	1457	78282	C	T	0.982275	-0.031427	0.0182961	-0.040729	0.0185107	0.4403	0.121279	0.0858528	0.000282894	0.000342848
Apolipoprotein B	adj-BMI	rs143011317	10	117247593	2195	144091	C	T	0.982104	-0.0233804	0.0134657	-0.0240431	0.0134685	0.446896	0.100608	0.0825115	8.91467e-06	1.26959e-05	744	65968	C	T	0.981907	-0.0124748	0.0199531	-0.0190324	0.0200476	0.595697	0.204025	0.531836	0.00350338	0.0112823	1451	78123	C	T	0.982269	-0.0246232	0.0179627	-0.0333269	0.0181801	0.411249	0.116873	0.170439	0.000433576	0.000877273
Apolipoprotein B	standard	rs58799160	11	13257995	2202	144409	C	G	0.789915	0.00775145	0.00443489	0.00763991	0.00443477	-0.16277	0.0361326	0.080493	6.64402e-06	9.04999e-06	745	66127	C	G	0.789769	0.0141119	0.00657956	0.015581	0.00661942	-0.14011	0.0600952	0.0319687	0.0197288	0.00714489	1457	78282	C	G	0.790041	0.00209236	0.00589315	0.00510928	0.00594632	-0.171872	0.0444876	0.722552	0.000111836	0.000540552
Apolipoprotein B	adj-BMI	rs58799160	11	13257995	2195	144091	C	G	0.789862	0.00689772	0.00436821	0.00679291	0.00436798	-0.156749	0.0349246	0.11432	7.18224e-06	1.32418e-05	744	65968	C	G	0.789683	0.0147436	0.00652068	0.0161418	0.00656056	-0.133135	0.0591966	0.023756	0.024511	0.00672583	1451	78123	C	G	0.790015	-6.86606e-05	0.00578047	0.00283272	0.00583506	-0.165387	0.0426077	0.990523	0.000103757	0.000534282
Apolipoprotein B	standard	rs1476958	16	9686343	2202	144409	A	G	0.719406	-0.00372127	0.00401053	-0.00363883	0.00401062	-0.143514	0.0320554	0.353473	7.56753e-06	2.85688e-05	745	66127	A	G	0.719374	-0.00787629	0.0059732	-0.00629208	0.00601218	-0.140867	0.0523933	0.187302	0.00717425	0.0106145	1457	78282	A	G	0.719431	-0.000325674	0.00531886	0.0023547	0.00536777	-0.139497	0.0398097	0.951176	0.000458151	0.00215503
Apolipoprotein B	standard	rs12938875	17	1526933	2202	144409	C	G	0.79135	0.00428602	0.00445928	0.00422419	0.00445932	0.175586	0.035939	0.336479	1.03079e-06	4.09129e-06	745	66127	C	G	0.79178	0.00186411	0.00660452	0.000318207	0.00664721	0.137595	0.0582951	0.777754	0.018259	0.0586228	1457	78282	C	G	0.790985	0.00699286	0.00593388	0.00345761	0.00598871	0.187842	0.0442018	0.238612	2.14103e-05	6.09875e-05
Apolipoprotein B	adj-BMI	rs12938875	17	1526933	2195	144091	C	G	0.79136	0.00275087	0.00438701	0.00269532	0.00438711	0.172366	0.0346861	0.530628	6.71939e-07	3.48481e-06	744	65968	C	G	0.791803	0.00170407	0.00653618	6.13632e-05	0.00657942	0.145929	0.0568293	0.794313	0.0102332	0.0352696	1451	78123	C	G	0.790984	0.00421227	0.0058157	0.000864011	0.00587177	0.17889	0.0424703	0.468885	2.52993e-05	0.000107174
Apolipoprotein B	standard	rs112195295	17	65009997	2202	144409	T	C	0.971349	-0.0250005	0.0108068	-0.0242445	0.0107995	0.373849	0.0754381	0.0207008	7.20692e-07	5.75654e-07	745	66127	T	C	0.971469	-0.0232679	0.0157724	-0.0267102	0.0158539	0.401822	0.153015	0.14015	0.00863871	0.0115916	1457	78282	T	C	0.971249	-0.0237526	0.0145596	-0.0295382	0.014735	0.346952	0.0868096	0.102804	6.42319e-05	0.000137319
Apolipoprotein B	adj-BMI	rs112195295	17	65009997	2195	144091	T	C	0.971344	-0.0235767	0.0106014	-0.0228809	0.0105942	0.351426	0.0737848	0.0261531	1.90877e-06	1.72965e-06	744	65968	T	C	0.971454	-0.0217656	0.0155419	-0.0253288	0.0156211	0.414991	0.152242	0.161379	0.00641332	0.00979498	1451	78123	T	C	0.971253	-0.0226514	0.0142657	-0.0278075	0.0144392	0.308592	0.0841818	0.112328	0.000246581	0.000507129
Apolipoprotein B	standard	18:41463241_GT_G	18	41463241	2202	144409	G	GT	0.630864	0.00145854	0.00372938	0.00145324	0.00372938	0.143179	0.0308651	0.695728	3.50303e-06	1.97544e-05	745	66127	G	GT	0.63146	0.00464012	0.00552469	0.00268126	0.00555519	0.180059	0.0529365	0.400972	0.000670375	0.00215414	1457	78282	G	GT	0.630368	-0.000937649	0.00496453	-0.00320683	0.00500949	0.122538	0.037366	0.850195	0.00104029	0.00452606
Apolipoprotein B	adj-BMI	18:41463241_GT_G	18	41463241	2195	144091	G	GT	0.630847	0.00131168	0.00367351	0.00130399	0.00367351	0.139411	0.0298067	0.721043	2.90864e-06	1.65979e-05	744	65968	G	GT	0.631409	0.00511475	0.00547758	0.00325079	0.00550867	0.171	0.0517501	0.350427	0.000951997	0.00272032	1451	78123	G	GT	0.630381	-0.00176294	0.00486772	-0.00402168	0.00491368	0.122054	0.0359089	0.717225	0.000676332	0.00290689
Apolipoprotein B	standard	rs2896711	21	16939981	2202	144409	C	A	0.831543	-0.00145355	0.0048473	-0.00144215	0.00484728	0.173458	0.0382528	0.764279	5.77339e-06	3.32162e-05	745	66127	C	A	0.831725	-0.0017148	0.00720866	-0.00408833	0.00725073	0.228037	0.0670829	0.811973	0.000675528	0.00303627	1457	78282	C	A	0.831387	-0.000849175	0.00642194	-0.00338592	0.00648698	0.135504	0.0458971	0.894802	0.00315369	0.0127312
Apolipoprotein B	standard	rs67861360	21	45725910	2202	144409	T	C	0.68827	0.00115024	0.0039124	0.0011452	0.00391241	0.148379	0.0310281	0.76876	1.73487e-06	1.02258e-05	745	66127	T	C	0.688037	-0.00605039	0.00580939	-0.00779062	0.00584924	0.148472	0.0496086	0.29765	0.00276363	0.00698249	1457	78282	T	C	0.688462	0.00667943	0.00519897	0.00415566	0.00524642	0.141932	0.0390314	0.198876	0.000276531	0.00058383
Aspartate aminotransferase	standard	rs185725842	1	98860237	2211	144553	T	C	0.986555	0.0203142	0.0163804	0.0207835	0.0163781	0.553329	0.124977	0.214919	9.53513e-06	2.22545e-05	754	66266	T	C	0.986429	-0.0110024	0.0235678	-0.0144652	0.0236469	0.568413	0.287793	0.640613	0.04826	0.128453	1457	78287	T	C	0.98666	0.0404195	0.0224267	0.0296858	0.0227286	0.508789	0.135446	0.0714991	0.000172376	0.000125325
Aspartate aminotransferase	standard	rs10800641	1	199529533	2211	144553	G	A	0.804279	0.0131639	0.00443298	0.0131006	0.00443302	-0.164499	0.0370737	0.00298253	9.11884e-06	6.33937e-07	754	66266	G	A	0.803388	0.0239341	0.0063918	0.0254799	0.00642475	-0.144852	0.063445	0.000180753	0.0224235	6.42462e-05	1457	78287	G	A	0.80503	0.00468787	0.00604235	0.00769921	0.00610002	-0.166398	0.0444407	0.437846	0.000180919	0.000678922
Aspartate aminotransferase	adj-BMI	rs113843702	2	137490431	2204	144235	A	G	0.989631	0.0163937	0.0201654	0.0181265	0.0201744	-0.656091	0.145198	0.416241	6.22516e-06	2.77968e-05	753	66108	A	G	0.989793	0.0222799	0.0293757	0.0313877	0.0296906	-0.586667	0.190129	0.448184	0.00203126	0.00722091	1451	78127	A	G	0.989492	0.0117658	0.0269325	0.024805	0.0271717	-0.670343	0.203701	0.66221	0.000998961	0.00396736
Aspartate aminotransferase	adj-BMI	rs113030029	2	141985564	2204	144235	G	C	0.975239	-0.0028281	0.0112733	-0.00406361	0.0112832	-0.497226	0.112026	0.801916	9.05866e-06	5.2165e-05	753	66108	G	C	0.975627	0.0125209	0.0160451	0.0174584	0.0160864	-0.505423	0.197917	0.435179	0.0106579	0.0260376	1451	78127	G	C	0.974913	-0.0120476	0.0154204	-0.00490871	0.0155242	-0.480384	0.133839	0.434639	0.000331589	0.0012142
Aspartate aminotransferase	standard	3:177407202_TC_T	3	177407202	2211	144553	T	TC	0.757745	0.00356274	0.00410072	0.00355266	0.00410074	0.146615	0.0328125	0.384952	7.88578e-06	3.09403e-05	754	66266	T	TC	0.757758	0.000542132	0.00591665	-0.00115798	0.00595149	0.153039	0.0549255	0.926993	0.00533127	0.020496	1457	78287	T	TC	0.757737	0.00512248	0.00559086	0.00232255	0.00564667	0.151164	0.0401197	0.359549	0.000164679	0.000526246
Aspartate aminotransferase	adj-BMI	3:177407202_TC_T	3	177407202	2204	144235	T	TC	0.757773	0.00337064	0.00408955	0.0033581	0.00408957	0.150211	0.0327139	0.409821	4.39771e-06	1.83792e-05	753	66108	T	TC	0.757818	0.000638311	0.0058551	-0.00115089	0.00589011	0.160847	0.0539306	0.913188	0.00285928	0.0116072	1451	78127	T	TC	0.757739	0.00515392	0.00559202	0.0023092	0.00564776	0.15368	0.040154	0.356708	0.000129577	0.000417709
Aspartate aminotransferase	standard	rs145189869	5	30190646	2211	144553	C	T	0.975521	0.00443017	0.0116146	0.00426856	0.0116155	0.403457	0.0850704	0.702883	2.10969e-06	1.14988e-05	754	66266	C	T	0.975156	0.00101122	0.0167244	-0.00235436	0.0168549	0.272393	0.131551	0.951786	0.0383937	0.116276	1457	78287	C	T	0.975828	0.0111944	0.0158239	0.00194203	0.0159881	0.51025	0.110756	0.479296	4.08538e-06	1.79604e-05
Aspartate aminotransferase	adj-BMI	rs145189869	5	30190646	2204	144235	C	T	0.975503	0.00465781	0.0115425	0.00447974	0.0115434	0.410906	0.0854297	0.686554	1.51022e-06	8.29631e-06	753	66108	C	T	0.975136	-0.00169617	0.0165101	-0.00515704	0.0166379	0.279674	0.130829	0.918173	0.0325404	0.10171	1451	78127	C	T	0.975812	0.0117213	0.0157855	0.00236817	0.0159476	0.51533	0.111182	0.45776	3.56937e-06	1.54415e-05
Aspartate aminotransferase	adj-BMI	rs62419197	6	83715560	2204	144235	C	T	0.980346	0.00156199	0.012972	0.00137121	0.0129705	-0.415618	0.0940649	0.904156	9.94276e-06	5.76154e-05	753	66108	C	T	0.980623	0.0135251	0.0189156	0.0178304	0.0190163	-0.487866	0.181192	0.474596	0.00709102	0.0214509	1451	78127	C	T	0.980113	-0.00148985	0.0175127	0.00540642	0.0177403	-0.357229	0.10524	0.932204	0.000687714	0.00303398
Aspartate aminotransferase	standard	rs1007475	6	148403405	2211	144553	G	T	0.68947	-0.00431556	0.00383102	-0.00433715	0.00383108	-0.146489	0.0330901	0.259963	9.55648e-06	3.11207e-05	754	66266	G	T	0.690053	-0.00416356	0.00552655	-0.00274767	0.0055533	-0.129988	0.0561262	0.451225	0.0205583	0.0525425	1457	78287	G	T	0.688984	-0.00343963	0.00521286	-0.000605087	0.00525812	-0.15495	0.0401643	0.509359	0.000114361	0.000481744
Aspartate aminotransferase	adj-BMI	rs1007475	6	148403405	2204	144235	G	T	0.689457	-0.00413268	0.00381934	-0.00415742	0.00381941	-0.147283	0.0329866	0.279234	8.00932e-06	2.75174e-05	753	66108	G	T	0.690083	-0.00417264	0.0054676	-0.00276795	0.00549373	-0.128827	0.0558146	0.445369	0.0209922	0.0532279	1451	78127	G	T	0.688936	-0.00317941	0.00521236	-0.000322251	0.00525764	-0.15683	0.0401677	0.541878	9.44682e-05	0.000414087
Aspartate aminotransferase	standard	rs74945813	8	35762655	2211	144553	T	G	0.974956	-0.00442221	0.0112697	-0.00415773	0.0112685	0.385225	0.0866016	0.694764	8.6574e-06	4.83504e-05	754	66266	T	G	0.9755	-0.00668694	0.0167635	-0.0125301	0.0168797	0.458515	0.143977	0.689968	0.0014493	0.00585901	1457	78287	T	G	0.9745	-0.00503733	0.014962	-0.0102884	0.0151102	0.334405	0.104803	0.736362	0.00141878	0.00600239
Aspartate aminotransferase	adj-BMI	rs74945813	8	35762655	2204	144235	T	G	0.974966	-0.00471168	0.0112414	-0.00445253	0.0112407	0.405174	0.0890584	0.675116	5.37656e-06	3.00657e-05	753	66108	T	G	0.975501	-0.00672181	0.0165805	-0.0131766	0.0166779	0.505455	0.15435	0.68518	0.00105759	0.00426278	1451	78127	T	G	0.974516	-0.00472272	0.0149809	-0.010124	0.0151279	0.343138	0.105775	0.752572	0.00117842	0.00507456
Aspartate aminotransferase	standard	rs62567614	9	31073799	2211	144553	A	G	0.831434	-0.00214107	0.00470772	-0.00212879	0.00470773	-0.173477	0.0380296	0.649253	5.0756e-06	2.71409e-05	754	66266	A	G	0.831584	-0.00141106	0.00680272	-6.08146e-05	0.00683884	-0.118744	0.066276	0.835677	0.0731888	0.197132	1457	78287	A	G	0.83131	-0.00357893	0.00640924	-0.000151009	0.00647491	-0.187248	0.0453028	0.57657	3.57673e-05	0.000161005
Aspartate aminotransferase	adj-BMI	rs62567614	9	31073799	2204	144235	A	G	0.831424	-0.000651363	0.00469314	-0.000636711	0.00469315	-0.167317	0.0378538	0.889616	9.86629e-06	5.65442e-05	753	66108	A	G	0.83164	0.00104352	0.0067406	0.00234481	0.00677661	-0.114179	0.0654923	0.87697	0.0812655	0.215746	1451	78127	A	G	0.831244	-0.00288031	0.00640739	0.000487215	0.00647312	-0.18414	0.0452234	0.65305	4.6656e-05	0.00022024
Aspartate aminotransferase	standard	rs146723844	9	94398040	2211	144553	A	T	0.918184	0.00255527	0.00646862	0.00267875	0.00646902	-0.22569	0.0497126	0.692824	5.62846e-06	3.15916e-05	754	66266	A	T	0.918317	0.00450186	0.00934877	0.00804461	0.00939877	-0.335487	0.0909546	0.630128	0.00022557	0.00099077	1457	78287	A	T	0.918073	-0.000338781	0.00880827	0.00303482	0.00890989	-0.170277	0.0586411	0.96932	0.00368759	0.0146834
Aspartate aminotransferase	adj-BMI	rs146723844	9	94398040	2204	144235	A	T	0.918186	0.00221081	0.00644713	0.00234357	0.00644755	-0.227176	0.0495427	0.731663	4.5298e-06	2.60796e-05	753	66108	A	T	0.918329	0.00315932	0.00925247	0.00657275	0.00930154	-0.3225	0.0903556	0.73276	0.000358032	0.00161522	1451	78127	A	T	0.918066	-0.000184743	0.00880615	0.00322415	0.00890794	-0.171892	0.0585562	0.983263	0.00333006	0.0134025
Aspartate aminotransferase	standard	rs11030799	11	29781464	2211	144553	C	T	0.765308	0.000438896	0.00414921	0.000444635	0.00414921	0.152245	0.0337417	0.915758	6.41964e-06	3.76828e-05	754	66266	C	T	0.764797	0.00641283	0.00601355	0.00467356	0.00604594	0.151822	0.058241	0.286244	0.00913961	0.0193015	1457	78287	C	T	0.76574	-0.00508031	0.00562992	-0.00755513	0.00568562	0.13704	0.0406038	0.366857	0.000738029	0.00231296
Aspartate aminotransferase	adj-BMI	rs11030799	11	29781464	2204	144235	C	T	0.765333	0.00034891	0.00413275	0.000358474	0.00413274	0.153313	0.0335984	0.932718	5.04071e-06	2.99589e-05	753	66108	C	T	0.764844	0.00586838	0.00594769	0.0041925	0.00598043	0.146097	0.0571136	0.323807	0.0105274	0.0236119	1451	78127	C	T	0.765747	-0.00486094	0.00562546	-0.0073768	0.00568082	0.139973	0.0406814	0.387535	0.000580187	0.00191047
Aspartate aminotransferase	standard	rs72992774	11	106261461	2211	144553	A	C	0.975172	0.00216738	0.0117685	0.00103749	0.0117746	0.401212	0.083865	0.853881	1.71817e-06	1.03624e-05	754	66266	A	C	0.975582	-0.0151723	0.017269	-0.0220274	0.0174385	0.424276	0.12299	0.379629	0.00056125	0.00191945	1457	78287	A	C	0.974827	0.0217693	0.0158842	0.0144099	0.0160615	0.382337	0.107475	0.17053	0.000374492	0.000628048
Aspartate aminotransferase	adj-BMI	rs72992774	11	106261461	2204	144235	A	C	0.975156	0.00185453	0.01172	0.000698553	0.0117257	0.405013	0.0841916	0.87427	1.50469e-06	9.2037e-06	753	66108	A	C	0.975584	-0.0139468	0.0170492	-0.0205179	0.0172122	0.405748	0.12367	0.413338	0.00103483	0.00349036	1451	78127	A	C	0.974796	0.0218207	0.0158582	0.0143169	0.0160339	0.389554	0.107841	0.168827	0.000303499	0.000515193
Aspartate aminotransferase	adj-BMI	rs9511660	13	25716391	2204	144235	T	C	0.841547	-0.00620854	0.00480792	-0.0062922	0.00480831	0.164661	0.0360201	0.196594	4.84585e-06	1.40647e-05	753	66108	T	C	0.841878	-0.000845308	0.0068752	-0.00357777	0.00691447	0.244844	0.0650567	0.902146	0.000167517	0.000834178	1451	78127	T	C	0.841271	-0.00948922	0.0065726	-0.011605	0.00665272	0.10989	0.0417167	0.148808	0.00843381	0.0126622
Aspartate aminotransferase	standard	rs8033999	15	92169857	2211	144553	T	C	0.529677	0.00436233	0.00350914	0.00436424	0.00350914	0.123803	0.0280118	0.213819	9.88493e-06	2.54152e-05	754	66266	T	C	0.529976	-0.00695683	0.00507804	-0.00906852	0.00510628	0.189361	0.0486995	0.170692	0.000100925	0.000202428	1457	78287	T	C	0.529425	0.0135603	0.00476529	0.0120606	0.00481466	0.0819283	0.0334406	0.00443211	0.014287	0.000769744
Aspartate aminotransferase	standard	rs34859319	19	54023957	2211	144553	G	A	0.649215	-0.00068585	0.00369917	-0.000712419	0.00369915	-0.137381	0.0299781	0.85291	4.58976e-06	2.69343e-05	754	66266	G	A	0.649323	-0.0047143	0.00534718	-0.00290465	0.00537609	-0.154993	0.0515817	0.37797	0.00265758	0.00758419	1457	78287	G	A	0.649128	0.00425105	0.00502138	0.00633065	0.00507176	-0.118669	0.0357959	0.397223	0.000915872	0.00301484
Aspartate aminotransferase	adj-BMI	rs7257883	19	54024252	2204	144235	A	T	0.527653	0.00100004	0.00352433	0.000934629	0.00352437	-0.135283	0.0295044	0.776601	4.53579e-06	2.61052e-05	753	66108	A	T	0.527925	-0.00075681	0.00503069	0.000937678	0.00505597	-0.155464	0.0502987	0.880419	0.00199613	0.0083596	1451	78127	A	T	0.527431	0.00482523	0.00482617	0.006852	0.00487192	-0.114912	0.035547	0.317405	0.00122633	0.00335173
Bioavailable testosterone	standard	rs115529561	2	207675609	1747	117200	G	C	0.865283	-0.00382398	0.00358739	-0.00380244	0.00358735	-0.15078	0.0308269	0.286445	1.00226e-06	3.79528e-06	679	60418	G	C	0.865869	-0.00466331	0.00502373	-0.00311678	0.00504184	-0.135333	0.0551788	0.353274	0.0141817	0.0345606	1068	56782	G	C	0.864657	-0.00278571	0.00508709	0.000215703	0.00514028	-0.163274	0.0356233	0.583965	4.5759e-06	2.25437e-05
Bioavailable testosterone	adj-BMI	rs115529561	2	207675609	1742	116930	G	C	0.865253	-0.0036154	0.00359179	-0.00359243	0.00359175	-0.149796	0.0308427	0.314139	1.19323e-06	4.75584e-06	678	60273	G	C	0.865868	-0.00453869	0.00490085	-0.00322998	0.00491894	-0.114278	0.0535235	0.354393	0.0327523	0.0709446	1064	56657	G	C	0.864597	-0.00175798	0.00498883	0.00102816	0.00504138	-0.151772	0.0347824	0.72455	1.28014e-05	6.67727e-05
Bioavailable testosterone	standard	rs73219637	3	196213904	1747	117200	C	T	0.929875	-0.00298127	0.00478106	-0.00319631	0.00478226	-0.203442	0.0448961	0.532918	5.85968e-06	3.01975e-05	679	60418	C	T	0.929967	0.0047697	0.00666323	0.00738111	0.00668553	-0.210511	0.0722628	0.4741	0.00357823	0.0100928	1068	56782	C	T	0.929779	-0.0121906	0.00680428	-0.00972529	0.00686316	-0.166505	0.0517971	0.0731967	0.00130646	0.00101374
Bioavailable testosterone	adj-BMI	rs73219637	3	196213904	1742	116930	C	T	0.92988	-0.00300896	0.00478695	-0.00322377	0.00478816	-0.20052	0.0449284	0.529627	8.07817e-06	4.08836e-05	678	60273	C	T	0.930005	0.00201987	0.00649864	0.00458516	0.00652034	-0.206299	0.0703907	0.755941	0.00338114	0.0124046	1064	56657	C	T	0.929748	-0.0107048	0.00665522	-0.00841654	0.0067119	-0.155412	0.0511462	0.10773	0.00237689	0.00246587
Bioavailable testosterone	standard	rs480543	4	13934298	1747	117200	T	C	0.97023	-0.00880529	0.00727694	-0.00911098	0.00727578	-0.263089	0.0574241	0.226269	4.61633e-06	1.17164e-05	679	60418	T	C	0.969774	-0.016442	0.010041	-0.0131735	0.0100891	-0.292125	0.102152	0.101529	0.00424011	0.00469196	1068	56782	T	C	0.970712	-0.00116588	0.0105015	0.0026521	0.0106276	-0.237111	0.0613254	0.9116	0.000110435	0.000517729
Bioavailable testosterone	adj-BMI	rs480543	4	13934298	1742	116930	T	C	0.970225	-0.00896902	0.00728849	-0.00926543	0.00728736	-0.263915	0.0574852	0.218483	4.41121e-06	1.09209e-05	678	60273	T	C	0.969775	-0.0146069	0.00978639	-0.0118734	0.00983639	-0.243702	0.0971155	0.135549	0.0120934	0.0145993	1064	56657	T	C	0.970702	0.00220855	0.0103877	0.00606534	0.0105129	-0.239128	0.0604854	0.83163	7.70203e-05	0.00040108
Bioavailable testosterone	standard	rs115507241	5	29708415	1747	117200	C	G	0.941094	-0.01033	0.00533779	-0.0101172	0.00533547	-0.265277	0.0540487	0.0529585	9.19548e-07	1.49229e-06	679	60418	C	G	0.941444	-0.0156311	0.00745141	-0.010878	0.00744109	-0.323752	0.090941	0.0359287	0.000370832	0.000376324	1068	56782	C	G	0.940724	-0.00442773	0.00759801	-0.00153616	0.00767004	-0.178879	0.055235	0.560062	0.00120158	0.00425966
Bioavailable testosterone	adj-BMI	rs115507241	5	29708415	1742	116930	C	G	0.941063	-0.0104609	0.00534317	-0.010257	0.00534092	-0.264134	0.0542487	0.0502526	1.12198e-06	1.73823e-06	678	60273	C	G	0.941408	-0.014662	0.00724491	-0.0102539	0.00723512	-0.299835	0.0882069	0.0429945	0.000675786	0.000727686	1064	56657	C	G	0.9407	-0.00313399	0.00741349	-0.000442503	0.00748048	-0.167612	0.0555362	0.672484	0.00254384	0.0094251
Bioavailable testosterone	standard	rs2963858	5	175007327	1747	117200	A	G	0.883877	-0.00556393	0.0038129	-0.00560805	0.0038129	-0.141362	0.0319421	0.1445	9.61925e-06	1.91601e-05	679	60418	A	G	0.884274	-0.00679384	0.00531873	-0.00516587	0.00534727	-0.144313	0.0517659	0.201481	0.00530675	0.00927046	1068	56782	A	G	0.883459	-0.00347651	0.00543374	-0.00103551	0.00548498	-0.138603	0.0401194	0.522303	0.000550765	0.00204959
Bioavailable testosterone	standard	rs5013170	10	11290466	1747	117200	A	G	0.606501	-0.00143111	0.00251355	-0.00148578	0.00251344	0.0977016	0.021494	0.569114	5.47984e-06	2.68587e-05	679	60418	A	G	0.605431	-0.000691153	0.00347754	-0.00166322	0.0034969	0.0813932	0.0332755	0.84246	0.0144436	0.0490197	1068	56782	A	G	0.60763	-0.00257424	0.0036067	-0.00465925	0.00363783	0.111235	0.027784	0.47539	6.23929e-05	0.000247274
Bioavailable testosterone	adj-BMI	rs5013170	10	11290466	1742	116930	A	G	0.606441	-0.00148308	0.00251638	-0.00153509	0.00251627	0.0971527	0.0215347	0.555612	6.43862e-06	3.09624e-05	678	60273	A	G	0.605364	-0.00163812	0.00338337	-0.0025541	0.003402	0.0768602	0.032514	0.628267	0.0180833	0.0538343	1064	56657	A	G	0.607576	-0.00298292	0.00353743	-0.00503112	0.00356689	0.109519	0.0276326	0.399093	7.38961e-05	0.000257465
Bioavailable testosterone	standard	rs4601678	10	133204121	1747	117200	T	C	0.816791	-0.00594557	0.00316047	-0.005891	0.0031606	-0.110928	0.0249668	0.0599409	8.87016e-06	8.18898e-06	679	60418	T	C	0.817586	-0.00246959	0.00441574	-0.00185162	0.00443617	-0.058813	0.0458001	0.575978	0.199098	0.378156	1068	56782	T	C	0.815954	-0.00958433	0.00449066	-0.00673451	0.00454253	-0.142176	0.029928	0.0328197	2.02819e-06	1.04459e-06
Bioavailable testosterone	standard	rs60710478	11	128320699	1747	117200	T	C	0.973378	-3.75775e-05	0.00776769	-0.00103485	0.00777144	-0.329418	0.073167	0.99614	6.72276e-06	3.96548e-05	679	60418	T	C	0.973587	-0.0136524	0.010783	-0.0101867	0.0108188	-0.333215	0.123963	0.205474	0.00718781	0.0134361	1068	56782	T	C	0.973158	0.0143918	0.0110977	0.0183093	0.0112007	-0.302364	0.0751991	0.194692	5.79882e-05	0.000178091
Bioavailable testosterone	adj-BMI	rs60710478	11	128320699	1742	116930	T	C	0.973369	0.000283058	0.0077754	-0.000707552	0.0077791	-0.330359	0.0732022	0.97096	6.39268e-06	3.7746e-05	678	60273	T	C	0.973601	-0.0121713	0.0105574	-0.0083229	0.0105896	-0.36898	0.123551	0.248963	0.00282232	0.00669334	1064	56657	T	C	0.973125	0.0144398	0.0108129	0.0185935	0.0109119	-0.320336	0.0745279	0.181739	1.72193e-05	5.39116e-05
Bioavailable testosterone	standard	rs7299505	12	8716936	1747	117200	A	T	0.646374	0.00245395	0.0025528	0.00256452	0.002553	0.113528	0.0224347	0.336413	4.18393e-07	1.77602e-06	679	60418	A	T	0.646527	0.00411915	0.00355016	0.00287347	0.00356807	0.11551	0.0355433	0.245937	0.0011547	0.00266589	1068	56782	A	T	0.646219	0.00023517	0.00364736	-0.00164203	0.00367758	0.111881	0.0287543	0.948591	9.98554e-05	0.000515144
Bioavailable testosterone	adj-BMI	rs7299505	12	8716936	1742	116930	A	T	0.646441	0.0023562	0.00255595	0.00246344	0.00255614	0.11296	0.0224336	0.356606	4.77072e-07	2.08797e-06	678	60273	A	T	0.646647	0.00277585	0.00345214	0.00148043	0.00346936	0.119847	0.0347212	0.421342	0.000557106	0.00191586	1064	56657	A	T	0.646229	0.000540569	0.00357769	-0.00130399	0.0036079	0.109885	0.0279385	0.879901	8.38628e-05	0.00043269
Bioavailable testosterone	standard	rs7327414	13	67687684	1747	117200	T	A	0.717813	0.00247681	0.00271634	0.00255934	0.00271658	0.109105	0.0241365	0.361865	6.1736e-06	2.5098e-05	679	60418	T	A	0.717733	0.00227623	0.00377483	0.000793899	0.00379328	0.131012	0.0378361	0.546507	0.000534919	0.00213425	1068	56782	T	A	0.717903	0.00206073	0.00388417	0.000480569	0.00391427	0.0949399	0.0315243	0.595734	0.0025984	0.0094636
Bioavailable testosterone	adj-BMI	rs7327414	13	67687684	1742	116930	T	A	0.717777	0.00245973	0.00271894	0.00254209	0.00271918	0.110088	0.0241601	0.365643	5.19901e-06	2.14302e-05	678	60273	T	A	0.717776	0.00129592	0.0036783	8.75107e-05	0.00369594	0.106723	0.0371268	0.724602	0.00404614	0.0153099	1064	56657	T	A	0.717784	0.00165288	0.0038054	6.81143e-06	0.00383469	0.0989884	0.0309656	0.664034	0.00138998	0.00557326
Bioavailable testosterone	standard	rs712468	14	48494986	1747	117200	C	A	0.69695	0.00506717	0.00265878	0.00513249	0.00265882	0.109943	0.022599	0.0566726	1.14498e-06	1.1866e-06	679	60418	C	A	0.698697	0.00552745	0.003682	0.00390212	0.00370208	0.147547	0.0355884	0.133301	3.38433e-05	6.06965e-05	1068	56782	C	A	0.69511	0.00455782	0.00381435	0.00322146	0.00384736	0.0772367	0.0293614	0.23212	0.00852476	0.0154581
Bioavailable testosterone	adj-BMI	rs712468	14	48494986	1742	116930	C	A	0.696947	0.0050776	0.00266223	0.00514121	0.00266227	0.108994	0.0226178	0.0564854	1.44335e-06	1.47744e-06	678	60273	C	A	0.698763	0.00679011	0.00359094	0.00514465	0.00361091	0.149189	0.034375	0.0586377	1.42459e-05	1.3594e-05	1064	56657	C	A	0.695034	0.00374629	0.00374366	0.00244677	0.00377592	0.0751539	0.0288759	0.31697	0.00925059	0.0205904
C reactive protein	standard	rs67413119	1	81672551	2207	144742	A	G	0.8777	0.005079	0.00557505	0.00539645	0.0055746	-0.246095	0.0462101	0.362283	1.00633e-07	4.29592e-07	750	66363	A	G	0.878569	0.00561988	0.00789355	0.00792254	0.00794467	-0.170207	0.0699999	0.47649	0.0150353	0.0399632	1457	78379	A	G	0.876972	0.00489402	0.00781307	0.0102226	0.00787956	-0.286141	0.0605369	0.53106	2.28178e-06	1.11145e-05
C reactive protein	adj-BMI	rs67413119	1	81672551	2200	144423	A	G	0.87769	0.0084137	0.00503151	0.0086883	0.00503086	-0.210246	0.0424154	0.0944847	7.16492e-07	9.85013e-07	749	66204	A	G	0.878533	0.00737943	0.00741314	0.00948248	0.00745991	-0.155174	0.0664631	0.319516	0.0195569	0.03911	1451	78219	A	G	0.876984	0.00964342	0.00682537	0.0140805	0.00687848	-0.23849	0.054637	0.157691	1.27128e-05	2.33337e-05
C reactive protein	adj-BMI	rs115365050	3	20753809	2200	144423	G	A	0.9713	-0.00139378	0.0101977	-0.00115402	0.0101989	0.416793	0.0922305	0.891287	6.2121e-06	3.58811e-05	749	66204	G	A	0.970729	-0.0162154	0.0148832	-0.0217133	0.0149445	0.529995	0.1614	0.275929	0.00102442	0.00234039	1451	78219	G	A	0.97178	0.00935319	0.0139786	0.00306849	0.014086	0.350018	0.112852	0.503425	0.00192495	0.00676719
C reactive protein	adj-BMI	rs898815	3	194416210	2200	144423	G	A	0.956706	0.00706269	0.00812809	0.00705056	0.00812806	0.318964	0.0699549	0.384889	5.12606e-06	2.19324e-05	749	66204	G	A	0.956809	0.00628622	0.0119894	0.00190126	0.0120445	0.399622	0.124403	0.600059	0.00131667	0.00514033	1451	78219	G	A	0.95662	0.00722485	0.0110208	0.00236085	0.0111191	0.263395	0.0837906	0.512102	0.00166944	0.00584156
C reactive protein	standard	rs4345283	5	6325850	2207	144742	A	C	0.591244	-0.00447236	0.00367842	-0.00447304	0.00367842	-0.146188	0.0321098	0.224048	5.29479e-06	1.6363e-05	750	66363	A	C	0.592482	-0.00693676	0.00524782	-0.00618915	0.00527673	-0.0662276	0.0503169	0.186223	0.188103	0.17649	1457	78379	A	C	0.590203	-0.00281923	0.00512574	0.000536636	0.00516561	-0.185008	0.0410078	0.58231	6.43652e-06	3.41328e-05
C reactive protein	adj-BMI	rs13164407	5	66007419	2200	144423	C	T	0.753135	0.00181046	0.00379656	0.00181116	0.00379656	-0.146765	0.0326097	0.633456	6.77394e-06	3.4791e-05	749	66204	C	T	0.753669	0.00109659	0.00565785	0.00268657	0.005685	-0.138073	0.0573414	0.846318	0.0160438	0.0535748	1451	78219	C	T	0.752689	0.00240485	0.00510586	0.00500259	0.00515109	-0.14507	0.0390058	0.637642	0.000199863	0.000882221
C reactive protein	standard	rs2066432	6	43934662	2207	144742	T	C	0.509238	-0.00676934	0.00363226	-0.00674533	0.00363218	-0.143432	0.0315438	0.0623677	5.43981e-06	6.47261e-06	750	66363	T	C	0.510818	-0.00831096	0.0051792	-0.00672433	0.00520694	-0.13984	0.0503438	0.108565	0.00547437	0.00599564	1457	78379	T	C	0.50791	-0.005948	0.00506148	-0.00326151	0.00510306	-0.145989	0.039742	0.239935	0.00023933	0.000627513
C reactive protein	standard	rs41271289	6	53379342	2207	144742	T	C	0.973552	0.0159534	0.0111463	0.0167311	0.0111478	0.438641	0.0980174	0.152351	7.63628e-06	1.61952e-05	750	66363	T	C	0.9735	-0.00790748	0.0159149	-0.0118575	0.0159612	0.460863	0.199279	0.619289	0.020742	0.0590083	1457	78379	T	C	0.97359	0.0356409	0.0155156	0.0286478	0.0156729	0.407115	0.109483	0.0216126	0.000200402	5.78231e-05
C reactive protein	adj-BMI	rs304799	7	80026181	2200	144423	T	C	0.773564	-0.00829357	0.00391741	-0.00813575	0.00391701	-0.148166	0.0331008	0.0342507	7.5977e-06	5.48182e-06	749	66204	T	C	0.774013	-0.0124234	0.00584893	-0.00991579	0.00587259	-0.216004	0.0624152	0.0336658	0.000538671	0.00032351	1451	78219	T	C	0.773183	-0.00456435	0.00525662	-0.00230891	0.00530836	-0.113809	0.038119	0.385228	0.00282987	0.00801713
C reactive protein	standard	rs73166967	7	138452440	2207	144742	C	T	0.916056	-0.00524968	0.0065357	-0.0050698	0.0065346	-0.268326	0.0592598	0.421841	5.95549e-06	2.83259e-05	750	66363	C	T	0.916104	0.0046318	0.00927242	0.00687339	0.00930768	-0.20449	0.101797	0.61741	0.0445589	0.113862	1457	78379	C	T	0.916016	-0.0133043	0.00913338	-0.00772164	0.00920295	-0.284063	0.0728461	0.145207	9.63953e-05	0.000202793
C reactive protein	standard	rs10096776	8	72039613	2207	144742	C	T	0.547091	0.00121171	0.0036404	0.00123122	0.00364047	0.149833	0.0320348	0.739247	2.90825e-06	1.71902e-05	750	66363	C	T	0.547958	0.00310249	0.00518538	0.00173691	0.00521404	0.11766	0.0497969	0.54963	0.0181374	0.0517134	1457	78379	C	T	0.546356	-0.000606574	0.00507558	-0.00370975	0.00511394	0.176714	0.0412364	0.904873	1.82431e-05	0.000100867
C reactive protein	adj-BMI	rs3133583	8	119830914	2200	144423	A	T	0.924531	-0.000637937	0.00629249	-0.000413677	0.00629273	0.239266	0.0536328	0.919248	8.15106e-06	4.74153e-05	749	66204	A	T	0.9245	0.00972657	0.00937755	0.00607893	0.00942525	0.342794	0.0936012	0.299634	0.000249979	0.00072821	1451	78219	A	T	0.924558	-0.0086968	0.00846733	-0.011874	0.00853953	0.187456	0.065707	0.304373	0.00433216	0.0100625
C reactive protein	standard	rs4509665	10	4941911	2207	144742	T	C	0.787776	0.00517553	0.00443662	0.00502618	0.00443729	-0.180088	0.0400812	0.243392	7.02023e-06	1.91444e-05	750	66363	T	C	0.787796	0.00768188	0.00631021	0.0100261	0.00633793	-0.199779	0.0651972	0.223462	0.00218232	0.00396726	1457	78379	T	C	0.787756	0.00353052	0.00619505	0.00604794	0.00624322	-0.155461	0.0501892	0.56875	0.00195165	0.00693922
C reactive protein	standard	rs7093042	10	47674156	2207	144742	C	T	0.981105	0.00137434	0.0137888	0.00270898	0.0137896	0.556711	0.119333	0.920606	3.08347e-06	1.86207e-05	750	66363	C	T	0.981205	0.00259469	0.0192997	-0.00127311	0.0193894	0.479201	0.200024	0.893053	0.0165877	0.0559219	1457	78379	C	T	0.981021	0.00172551	0.0194266	-0.00758591	0.0196093	0.567885	0.142549	0.929223	6.78236e-05	0.000353216
C reactive protein	adj-BMI	rs12860986	13	46913746	2200	144423	A	C	0.831774	-4.95446e-05	0.0043706	4.06313e-05	0.00437041	-0.164559	0.0369257	0.990955	8.33097e-06	4.86452e-05	749	66204	A	C	0.831401	-0.00506139	0.00645363	-0.00296232	0.00649156	-0.17004	0.0599788	0.432882	0.00458251	0.0133932	1451	78219	A	C	0.832089	0.00466045	0.00592087	0.00750102	0.00596976	-0.155714	0.0464312	0.43121	0.000797556	0.00255386
C reactive protein	adj-BMI	rs368389348	16	55490432	2200	144423	C	CAAAAAAAAAA	0.941515	-0.0104365	0.00692921	-0.0103958	0.00692914	-0.262815	0.0588018	0.132027	7.84009e-06	1.57184e-05	749	66204	C	CAAAAAAAAAA	0.941481	-0.00927142	0.010275	-0.00862856	0.0103301	-0.0571756	0.0999392	0.366883	0.567251	0.566713	1451	78219	C	CAAAAAAAAAA	0.941545	-0.00928123	0.00935614	-0.00257792	0.00943158	-0.363389	0.0738541	0.3212	8.63838e-07	3.66476e-06
C reactive protein	standard	rs2006998	21	36001458	2207	144742	G	A	0.908968	0.000350592	0.00631776	0.000452864	0.00631814	0.254797	0.0559289	0.955746	5.22047e-06	3.11278e-05	750	66363	G	A	0.909544	-0.00267519	0.00904335	-0.00498612	0.00908531	0.203461	0.0928253	0.767369	0.0283887	0.0855483	1457	78379	G	A	0.908486	0.00262981	0.00877175	-0.00218879	0.00884328	0.278479	0.0694258	0.764327	6.04156e-05	0.000309704
C reactive protein	adj-BMI	rs16996244	22	47449641	2200	144423	T	C	0.987147	-0.0150883	0.0147518	-0.0150169	0.0147525	-0.460133	0.101486	0.306395	5.7888e-06	1.62585e-05	749	66204	T	C	0.987186	-0.00055876	0.0215869	0.00677511	0.0217467	-0.584344	0.177208	0.97935	0.000975478	0.00433437	1451	78219	T	C	0.987114	-0.023502	0.0201666	-0.0166782	0.0204163	-0.39391	0.119738	0.243861	0.0010027	0.00168081
Calcium	standard	rs61781231	1	20918862	2031	132495	G	A	0.908943	-0.00445109	0.00671805	-0.00467616	0.00671825	-0.253341	0.0568051	0.507614	8.20261e-06	3.85291e-05	687	61341	G	A	0.908686	-0.0200843	0.00945444	-0.0176125	0.00950766	-0.25132	0.0891681	0.0336428	0.00482492	0.00180657	1344	71154	G	A	0.90915	0.0069817	0.00929168	0.0117337	0.00937237	-0.26458	0.0715103	0.452417	0.000215692	0.000789671
Calcium	standard	rs61835125	1	166105297	2031	132495	G	A	0.915612	7.20127e-05	0.00690951	4.87349e-05	0.00690958	0.244846	0.0538051	0.991684	5.34908e-06	3.17955e-05	687	61341	G	A	0.915377	0.00747471	0.00985642	0.00567648	0.00991362	0.17645	0.0914433	0.448235	0.0536545	0.114108	1344	71154	G	A	0.915815	-0.00898801	0.0094893	-0.0142339	0.00959253	0.269663	0.0652244	0.343551	3.55914e-05	0.000131221
Calcium	adj-BMI	rs61835125	1	166105297	2024	132206	G	A	0.915595	-5.64786e-05	0.00691507	-7.31671e-05	0.00691512	0.244105	0.0535738	0.993483	5.2032e-06	3.09856e-05	686	61193	G	A	0.915363	0.00741793	0.00986809	0.00559651	0.00992567	0.17837	0.0912759	0.452227	0.0506787	0.109255	1338	71013	G	A	0.915795	-0.00916892	0.00949167	-0.0143574	0.00959555	0.268126	0.0649322	0.334046	3.63822e-05	0.000132721
Calcium	adj-BMI	rs2170203	2	185609004	2024	132206	T	C	0.579862	-0.00459191	0.00390933	-0.00451351	0.00390917	-0.145868	0.0329863	0.240154	9.77646e-06	3.0173e-05	686	61193	T	C	0.58101	0.00241838	0.0055724	0.00401917	0.00560377	-0.138612	0.0530795	0.664294	0.00901736	0.0299537	1338	71013	T	C	0.578886	-0.0102723	0.00536324	-0.00730021	0.00540923	-0.155737	0.041317	0.0554514	0.000163694	0.000145947
Calcium	standard	rs72672258	4	112052414	2031	132495	T	C	0.901364	0.000579063	0.00643851	0.000778104	0.00643862	0.243658	0.0540022	0.928337	6.42174e-06	3.77881e-05	687	61341	T	C	0.900333	0.0144164	0.00916387	0.0110885	0.00920806	0.316116	0.0934705	0.115677	0.000719637	0.000997011	1344	71154	T	C	0.902248	-0.0110655	0.00882813	-0.0147741	0.00890929	0.211799	0.0659617	0.210048	0.00132302	0.0026854
Calcium	adj-BMI	rs72672258	4	112052414	2024	132206	T	C	0.901385	9.18659e-05	0.00643564	0.000283194	0.0064357	0.239051	0.0537565	0.988611	8.71047e-06	5.07872e-05	686	61193	T	C	0.900352	0.0138256	0.00916525	0.0104613	0.00920942	0.318895	0.0934903	0.131431	0.00064725	0.000997902	1338	71013	T	C	0.90227	-0.011255	0.00881509	-0.0148085	0.00889665	0.203192	0.0655778	0.201676	0.00194509	0.00373378
Calcium	standard	rs72952628	4	146637234	2031	132495	T	C	0.963073	0.0226642	0.01024	0.0226769	0.0102401	-0.43651	0.0796526	0.0268769	4.24912e-08	3.03457e-08	687	61341	T	C	0.963005	0.024642	0.0148337	0.0300484	0.0149278	-0.489118	0.131422	0.0966705	0.000197862	0.000272264	1344	71154	T	C	0.963132	0.0183885	0.0138803	0.0260993	0.0140229	-0.414659	0.0980299	0.18524	2.33766e-05	5.81339e-05
Calcium	adj-BMI	rs72952628	4	146637234	2024	132206	T	C	0.963082	0.0232646	0.010253	0.0232605	0.010253	-0.432454	0.0799287	0.0232658	6.28511e-08	3.916e-08	686	61193	T	C	0.963029	0.0250715	0.0148648	0.0304442	0.0149598	-0.484621	0.130986	0.0916724	0.000215772	0.00028472	1338	71013	T	C	0.963128	0.0187726	0.013886	0.0263843	0.0140273	-0.412415	0.0985843	0.176406	2.87209e-05	6.80714e-05
Calcium	adj-BMI	rs10037493	5	147854970	2024	132206	T	C	0.552473	-0.00236361	0.00386681	-0.00237043	0.00386681	-0.142058	0.0319705	0.54103	8.85488e-06	4.29703e-05	686	61193	T	C	0.551084	0.00102068	0.00548254	0.00302765	0.00551457	-0.187444	0.0513567	0.852313	0.000262401	0.00126479	1338	71013	T	C	0.553661	-0.00491265	0.00532861	-0.00271774	0.00537681	-0.117009	0.0401968	0.35656	0.00360393	0.00961638
Calcium	standard	rs112074859	6	144797101	2031	132495	G	A	0.80784	0.00211085	0.00490526	0.00219205	0.00490547	0.197359	0.0424654	0.66696	3.35964e-06	1.89628e-05	687	61341	G	A	0.806919	0.00355395	0.00695993	0.00202385	0.0070011	0.149525	0.0640439	0.60961	0.0195578	0.0563847	1344	71154	G	A	0.80863	-0.00102151	0.0067655	-0.0049163	0.00682019	0.210279	0.0533343	0.879984	8.05853e-05	0.000411216
Calcium	adj-BMI	rs112074859	6	144797101	2024	132206	G	A	0.807814	0.00175079	0.00490765	0.00182918	0.00490785	0.20002	0.0425216	0.72128	2.55158e-06	1.4946e-05	686	61193	G	A	0.806931	0.00274146	0.00696437	0.00118407	0.00700562	0.151949	0.064096	0.693846	0.0177572	0.0548629	1338	71013	G	A	0.808572	-0.00108803	0.00676654	-0.00501547	0.006821	0.212224	0.0534327	0.872255	7.13341e-05	0.000365465
Calcium	adj-BMI	rs6463417	7	47524387	2024	132206	G	A	0.923845	0.00829038	0.00728502	0.00857049	0.00728562	0.281435	0.0631666	0.255118	8.37236e-06	2.62953e-05	686	61193	G	A	0.924305	0.011423	0.0104194	0.00711213	0.0104664	0.432074	0.109953	0.272939	8.50814e-05	0.000253315	1338	71013	G	A	0.923453	0.00725749	0.00997138	0.0035221	0.0100603	0.212737	0.0756119	0.466716	0.0048999	0.014636
Calcium	standard	rs3758139	8	6786220	2031	132495	G	C	0.951854	0.0115539	0.00906135	0.0112958	0.00906103	-0.33123	0.0735827	0.202281	6.74872e-06	1.856e-05	687	61341	G	C	0.952406	0.0177875	0.0129052	0.0224373	0.0129702	-0.462202	0.130107	0.168105	0.000381605	0.000699856	1344	71154	G	C	0.951383	0.00864066	0.0124782	0.0137873	0.0126057	-0.287273	0.0883172	0.488649	0.001143	0.00411938
Calcium	adj-BMI	rs3758139	8	6786220	2024	132206	G	C	0.951866	0.0114812	0.00906878	0.0112415	0.00906846	-0.32858	0.073562	0.20551	7.94351e-06	2.19272e-05	686	61193	G	C	0.952387	0.018029	0.0129183	0.0226637	0.0129835	-0.459848	0.129991	0.162828	0.00040386	0.000720927	1338	71013	G	C	0.951422	0.00835554	0.0124834	0.0134716	0.012611	-0.284835	0.0883513	0.503284	0.00126462	0.00458413
Calcium	standard	rs35236974	8	27453579	2031	132495	G	A	0.834107	-0.00169551	0.00519498	-0.00165982	0.0051949	-0.196273	0.0440559	0.74414	8.38619e-06	4.70783e-05	687	61341	G	A	0.834679	-0.00327162	0.00736818	-0.00181541	0.00740669	-0.143955	0.072686	0.657028	0.0476473	0.127189	1344	71154	G	A	0.83362	0.001068	0.00715604	0.00562763	0.00721783	-0.232568	0.0549044	0.881361	2.27659e-05	0.000123861
Calcium	adj-BMI	rs35236974	8	27453579	2024	132206	G	A	0.834165	-0.00183645	0.00519772	-0.00179721	0.00519765	-0.201539	0.043921	0.72385	4.46075e-06	2.55033e-05	686	61193	G	A	0.834766	-0.00359086	0.00736908	-0.00214214	0.00740766	-0.142854	0.0726167	0.626054	0.0491559	0.127939	1338	71013	G	A	0.833653	0.00106708	0.0071591	0.00575312	0.00722148	-0.23947	0.0547569	0.881512	1.22362e-05	6.85894e-05
Calcium	adj-BMI	rs2400820	8	83353874	2024	132206	A	C	0.717028	0.00212602	0.00426699	0.00205714	0.0042671	-0.1609	0.0362532	0.618309	9.07012e-06	4.61358e-05	686	61193	A	C	0.716701	0.00249579	0.00606977	0.00362894	0.00610246	-0.108289	0.0590303	0.680938	0.0665859	0.171098	1338	71013	A	C	0.717312	0.000617657	0.00586466	0.0039119	0.00591558	-0.180669	0.0451908	0.916123	6.39028e-05	0.000335063
Calcium	standard	rs12686182	9	131968534	2031	132495	G	C	0.501067	0.000327496	0.00385959	0.000338742	0.0038596	0.143489	0.0324297	0.932378	9.66125e-06	5.59865e-05	687	61341	G	C	0.502659	0.00213538	0.00547617	0.000502417	0.00550899	0.139948	0.0505206	0.696581	0.00560353	0.0199403	1344	71154	G	C	0.499705	-0.00181776	0.00532012	-0.00442905	0.0053649	0.145964	0.0413799	0.732595	0.000419641	0.00185324
Calcium	standard	rs112235505	12	119206557	2031	132495	C	CT	0.670402	0.00627411	0.00409735	0.00631175	0.0040973	-0.153974	0.0342908	0.125706	7.11459e-06	1.23304e-05	687	61341	C	CT	0.669418	0.0125164	0.00579186	0.014998	0.00582147	-0.228494	0.0577366	0.0306931	7.57326e-05	3.62673e-05	1344	71154	C	CT	0.671249	-0.000407123	0.00565806	0.00176826	0.00571055	-0.113364	0.0421331	0.942638	0.00713196	0.0267495
Calcium	standard	rs116984489	12	132353169	2031	132495	T	C	0.933002	-0.00486072	0.00774714	-0.00499533	0.00774774	-0.306836	0.0692639	0.530383	9.42529e-06	4.71033e-05	687	61341	T	C	0.932372	0.0106167	0.0110273	0.012886	0.0110694	-0.252897	0.125776	0.335668	0.0443579	0.081098	1344	71154	T	C	0.933535	-0.0184149	0.010631	-0.0122321	0.0107221	-0.316376	0.0818246	0.0832412	0.000110406	0.000142354
Calcium	standard	rs184706078	14	42291057	2031	132495	T	C	0.982637	-0.0117034	0.014669	-0.0126064	0.0146749	-0.623847	0.138776	0.424966	6.94526e-06	3.20917e-05	687	61341	T	C	0.983079	-0.0300665	0.0212394	-0.0226665	0.0212795	-0.739903	0.270641	0.156892	0.00625908	0.0104532	1344	71154	T	C	0.982259	0.00306736	0.0198679	0.0126751	0.0200312	-0.577646	0.156972	0.877304	0.000233305	0.00113112
Calcium	adj-BMI	rs184706078	14	42291057	2024	132206	T	C	0.982631	-0.0132414	0.0146816	-0.0141126	0.0146872	-0.619958	0.138637	0.367105	7.75582e-06	3.29519e-05	686	61193	T	C	0.983071	-0.0302704	0.0212789	-0.0228772	0.0213201	-0.737808	0.270266	0.154866	0.00633481	0.0104543	1338	71013	T	C	0.982256	-9.87493e-05	0.0198697	0.00943154	0.0200328	-0.572074	0.156998	0.996035	0.000268608	0.00130862
Calcium	standard	rs11638084	15	36245126	2031	132495	C	A	0.537863	-0.00412131	0.00384927	-0.00413248	0.00384927	-0.151531	0.0315276	0.284317	1.53755e-06	5.41035e-06	687	61341	C	A	0.538063	0.000640115	0.00548	0.002024	0.00551203	-0.121194	0.051065	0.907011	0.0176285	0.059448	1344	71154	C	A	0.537697	-0.00889687	0.00529042	-0.00587147	0.00534014	-0.167111	0.0392189	0.092628	2.03528e-05	2.71127e-05
Calcium	adj-BMI	rs11638084	15	36245126	2024	132206	C	A	0.537775	-0.00346864	0.00385091	-0.00348604	0.00385091	-0.147729	0.031459	0.367731	2.65423e-06	1.07604e-05	686	61193	C	A	0.537977	0.00104008	0.00548408	0.00248329	0.00551627	-0.126474	0.0510405	0.84958	0.0132153	0.0456415	1338	71013	C	A	0.537608	-0.00805619	0.0052897	-0.00519557	0.00533962	-0.15894	0.0391171	0.12776	4.84084e-05	7.91871e-05
Calcium	standard	rs34863169	16	26970423	2031	132495	C	T	0.962714	-0.0028061	0.0100988	-0.00285895	0.0100992	0.322124	0.0708674	0.781116	5.48166e-06	3.24424e-05	687	61341	C	T	0.962847	-0.00108653	0.0145846	-0.0027945	0.0146797	0.165585	0.125343	0.940614	0.186483	0.417602	1344	71154	C	T	0.962599	-0.00913797	0.0137213	-0.016451	0.0138986	0.375639	0.0831203	0.505431	6.20666e-06	3.34255e-05
Calcium	adj-BMI	rs34863169	16	26970423	2024	132206	C	T	0.962721	-0.00283846	0.0101147	-0.00290824	0.0101153	0.322919	0.0709001	0.778996	5.24955e-06	3.11182e-05	686	61193	C	T	0.962831	-0.000381815	0.0146031	-0.0020429	0.0146986	0.16074	0.12509	0.979141	0.198791	0.437932	1338	71013	C	T	0.962627	-0.0100986	0.0137442	-0.0175106	0.013922	0.379752	0.0832274	0.46249	5.04711e-06	2.65665e-05
Calcium	standard	rs144966680	17	3408842	2031	132495	C	G	0.955853	-0.00025518	0.00962359	-0.000784798	0.00962415	-0.365912	0.0824035	0.978846	8.97551e-06	5.2248e-05	687	61341	C	G	0.955714	-0.0164631	0.0137734	-0.0126395	0.0138386	-0.402217	0.142516	0.231975	0.00476872	0.0091526	1344	71154	C	G	0.955973	0.00891265	0.0131887	0.0153178	0.0133023	-0.371992	0.102012	0.49918	0.000265791	0.00102719
Calcium	standard	rs73485751	18	75721490	2031	132495	G	T	0.906457	0.000411855	0.00658405	9.39284e-05	0.00658416	0.234277	0.0525005	0.950122	8.10567e-06	4.73751e-05	687	61341	G	T	0.905736	0.00540045	0.00929462	0.00142566	0.00934464	0.310464	0.0891235	0.561221	0.000494862	0.0020236	1344	71154	G	T	0.907075	-0.00410186	0.0090982	-0.00801474	0.00918791	0.199617	0.0658294	0.652102	0.00242667	0.00908977
Calcium	standard	rs9974667	21	20591008	2031	132495	G	A	0.758092	-0.0043418	0.00449909	-0.0043874	0.00449916	0.167447	0.035684	0.334525	2.69891e-06	1.06684e-05	687	61341	G	A	0.757818	-0.013861	0.00638424	-0.0148917	0.00642138	0.0972265	0.0596066	0.0299216	0.102861	0.025886	1344	71154	G	A	0.758323	0.00346423	0.00619574	-5.69533e-05	0.0062588	0.1809	0.0440687	0.576072	4.04401e-05	0.000185489
Calcium	adj-BMI	rs9974667	21	20591008	2024	132206	G	A	0.758118	-0.00436016	0.00450117	-0.00440873	0.00450125	0.166524	0.0356484	0.332709	2.99302e-06	1.17585e-05	686	61193	G	A	0.757883	-0.0136839	0.00638936	-0.0146819	0.00642655	0.093978	0.0596415	0.0322195	0.115092	0.0300877	1338	71013	G	A	0.758316	0.00321433	0.00619397	-0.000313372	0.00625718	0.181414	0.0439858	0.603799	3.71746e-05	0.000174897
Cholesterol	standard	rs78665078	4	47060825	2220	145027	T	C	0.96718	0.0030359	0.010141	0.0020785	0.0101484	0.314037	0.0696218	0.764659	6.46375e-06	3.5116e-05	758	66510	T	C	0.967108	0.000870007	0.0149375	-0.00581848	0.0150369	0.520958	0.131261	0.953555	7.22134e-05	0.000378849	1462	78517	T	C	0.96724	0.00920235	0.0134531	0.00455661	0.0136435	0.205803	0.0798155	0.493956	0.0099236	0.0264247
Cholesterol	adj-BMI	rs78665078	4	47060825	2213	144708	T	C	0.967176	0.00264662	0.0101283	0.00168046	0.0101364	0.312168	0.0686499	0.793853	5.43525e-06	3.00108e-05	757	66351	T	C	0.967089	0.000535949	0.0149288	-0.00614004	0.01503	0.519165	0.129947	0.971362	6.46378e-05	0.000341434	1456	78357	T	C	0.96725	0.00915583	0.013439	0.00452628	0.0136322	0.204689	0.0788026	0.495689	0.00939085	0.0250163
Cholesterol	standard	rs2789133	4	119411863	2220	145027	A	G	0.654024	0.00246445	0.00379705	0.00247962	0.00379705	-0.143105	0.0306491	0.51631	3.02468e-06	1.50178e-05	758	66510	A	G	0.653701	0.00249445	0.00565812	0.00383213	0.00569099	-0.125951	0.0521454	0.659314	0.0157186	0.0496237	1462	78517	A	G	0.654295	0.00250934	0.00497479	0.00516412	0.00502038	-0.140084	0.0367836	0.613972	0.000139904	0.000618959
Cholesterol	adj-BMI	rs3766662	4	119413438	2213	144708	A	G	0.654772	0.0022038	0.00378776	0.00222085	0.00378777	-0.140563	0.0303621	0.560687	3.66477e-06	1.88961e-05	757	66351	A	G	0.654561	0.00198424	0.00565201	0.00322763	0.00568526	-0.116934	0.0516983	0.725537	0.0237061	0.0735018	1456	78357	A	G	0.654947	0.00246302	0.00495875	0.00512991	0.00500487	-0.140821	0.0364613	0.619399	0.000112365	0.000507204
Cholesterol	standard	rs62371291	5	16631751	2220	145027	G	A	0.905142	0.00412773	0.00603867	0.00394255	0.00603888	-0.245704	0.0512469	0.49426	1.63065e-06	8.01428e-06	758	66510	G	A	0.906244	-0.000470206	0.00911181	0.00137821	0.00916305	-0.175188	0.0863361	0.958844	0.0424436	0.127352	1462	78517	G	A	0.904217	0.0102892	0.00783396	0.0153197	0.00789561	-0.289335	0.0629358	0.189047	4.28007e-06	1.00062e-05
Cholesterol	adj-BMI	rs62371291	5	16631751	2213	144708	G	A	0.905144	0.00466838	0.00603337	0.00448377	0.0060335	-0.240309	0.0507921	0.439073	2.23161e-06	1.02183e-05	757	66351	G	A	0.906252	0.000177804	0.00910805	0.0020133	0.00915992	-0.173594	0.0856953	0.984425	0.0427939	0.128507	1456	78357	G	A	0.904215	0.0106454	0.00783104	0.0155278	0.0078941	-0.281967	0.0623537	0.174024	6.1241e-06	1.3498e-05
Cholesterol	standard	rs1766846	6	654075	2220	145027	A	C	0.921108	-0.00207748	0.00657182	-0.00216596	0.00657167	-0.24376	0.0525692	0.751911	3.53624e-06	2.00975e-05	758	66510	A	C	0.921114	0.00659512	0.00980699	0.00798927	0.00986503	-0.130065	0.0909603	0.501271	0.152744	0.289686	1462	78517	A	C	0.921104	-0.00915417	0.00861103	-0.00391265	0.00869558	-0.289999	0.0621825	0.287748	3.10607e-06	1.02061e-05
Cholesterol	adj-BMI	rs1766846	6	654075	2213	144708	A	C	0.921083	-0.00205652	0.00656248	-0.00214638	0.0065623	-0.249892	0.052158	0.753996	1.65896e-06	9.69437e-06	757	66351	A	C	0.92112	0.00600839	0.00980733	0.00759741	0.00986642	-0.148947	0.089935	0.540112	0.0976885	0.213032	1456	78357	A	C	0.921053	-0.0084912	0.00859351	-0.00324923	0.00867852	-0.289726	0.0617942	0.323107	2.75134e-06	9.79558e-06
Cholesterol	standard	rs80281513	6	21952845	2220	145027	G	A	0.962594	0.0018915	0.0095871	0.00170434	0.00958763	0.342306	0.0740299	0.843595	3.76604e-06	2.20724e-05	758	66510	G	A	0.962625	0.00309343	0.0144372	5.79055e-05	0.0145292	0.29085	0.126399	0.830338	0.0213887	0.068295	1462	78517	G	A	0.962569	-0.00257353	0.0123989	-0.00958051	0.0125306	0.350389	0.0866591	0.835572	5.27048e-05	0.000277261
Cholesterol	adj-BMI	rs80281513	6	21952845	2213	144708	G	A	0.962622	0.0021104	0.0095865	0.00193111	0.00958702	0.34608	0.0739431	0.82576	2.86383e-06	1.68576e-05	757	66351	G	A	0.962649	0.00341826	0.014457	0.000239756	0.0145508	0.303708	0.124832	0.813088	0.0149773	0.0495306	1456	78357	G	A	0.962599	-0.0022084	0.0123907	-0.00912761	0.0125207	0.347808	0.0871089	0.858542	6.52981e-05	0.000341064
Cholesterol	standard	rs5876377	6	54172111	2220	145027	C	CTT	0.618931	-0.000810062	0.00367797	-0.000745863	0.00367807	-0.13078	0.0290934	0.825679	6.95061e-06	3.9734e-05	758	66510	C	CTT	0.618609	-0.00326611	0.005492	-0.00145533	0.00552469	-0.156396	0.0508743	0.552041	0.002111	0.00740346	1462	78517	C	CTT	0.619206	0.00195719	0.0048115	0.00404379	0.00486012	-0.11037	0.0343998	0.684174	0.00133453	0.00540599
Cholesterol	adj-BMI	rs5876377	6	54172111	2213	144708	C	CTT	0.618955	-0.000609502	0.00367422	-0.000546015	0.00367434	-0.130791	0.0289353	0.868247	6.18031e-06	3.58912e-05	757	66351	C	CTT	0.618678	-0.00316351	0.00549255	-0.00133275	0.00552563	-0.157719	0.050593	0.56464	0.00182451	0.00653578	1456	78357	C	CTT	0.619192	0.0020771	0.00480515	0.00414288	0.004854	-0.109619	0.0342397	0.665549	0.00136701	0.00548162
Cholesterol	standard	rs78238414	7	101163389	2220	145027	T	C	0.983175	0.0134135	0.0138571	0.0135959	0.0138561	0.476654	0.103875	0.333051	4.45929e-06	1.48449e-05	758	66510	T	C	0.983209	0.0293953	0.020572	0.024694	0.0207421	0.401403	0.148788	0.153033	0.00697931	0.00752291	1462	78517	T	C	0.983146	0.000203556	0.0180748	-0.00847303	0.0182564	0.504434	0.128114	0.991014	8.23734e-05	0.000428058
Cholesterol	adj-BMI	rs78238414	7	101163389	2213	144708	T	C	0.983164	0.0128187	0.0138308	0.0129802	0.0138298	0.466565	0.10216	0.35402	4.94786e-06	1.68547e-05	757	66351	T	C	0.983206	0.0304529	0.0205976	0.0256763	0.0207675	0.406979	0.149581	0.139282	0.00651264	0.00654737	1456	78357	T	C	0.98313	-0.00206396	0.0179977	-0.0104334	0.0181832	0.486163	0.125405	0.908699	0.000105865	0.000545046
Cholesterol	standard	rs41833	7	106261775	2220	145027	C	T	0.723518	-0.00465598	0.00400516	-0.00462412	0.00400517	-0.148135	0.0326922	0.245035	5.86539e-06	1.77681e-05	758	66510	C	T	0.724049	-0.013606	0.00598193	-0.0117882	0.0060202	-0.157484	0.0532883	0.0229348	0.00312345	0.000886328	1462	78517	C	T	0.723069	0.00296536	0.00524669	0.00540517	0.00529163	-0.132667	0.0404579	0.571947	0.0010413	0.00386573
Cholesterol	adj-BMI	rs41833	7	106261775	2213	144708	C	T	0.723561	-0.00441655	0.00400007	-0.00438582	0.00400008	-0.151037	0.0324414	0.269541	3.22886e-06	1.06139e-05	757	66351	C	T	0.724091	-0.0135984	0.0059836	-0.0117824	0.00602225	-0.157052	0.0529898	0.0230495	0.00303852	0.000861409	1456	78357	C	T	0.723113	0.00322264	0.00523654	0.00573862	0.00528215	-0.137289	0.0401051	0.538281	0.00061883	0.00232156
Cholesterol	standard	rs73210448	8	19107387	2220	145027	G	A	0.955441	-0.00766017	0.00886255	-0.00741169	0.00886253	0.327451	0.0735512	0.387406	8.50695e-06	3.46407e-05	758	66510	G	A	0.954691	-0.00638166	0.0130844	-0.00956994	0.013174	0.314899	0.106676	0.625742	0.00315814	0.0119957	1462	78517	G	A	0.956072	-0.0105201	0.0117091	-0.0165235	0.0117999	0.333726	0.0942086	0.368944	0.000396478	0.00118326
Cholesterol	adj-BMI	rs73210448	8	19107387	2213	144708	G	A	0.955463	-0.00893874	0.00885614	-0.00864831	0.00885606	0.340723	0.0733787	0.312818	3.42811e-06	1.278e-05	757	66351	G	A	0.954725	-0.0085845	0.0130914	-0.0118145	0.0131818	0.31806	0.106003	0.511994	0.00269551	0.00965563	1456	78357	G	A	0.956083	-0.0105496	0.0116948	-0.0168126	0.0117861	0.352655	0.0940293	0.367018	0.000176494	0.000554185
Cholesterol	standard	rs139459932	12	66308656	2220	145027	C	T	0.968233	0.00606755	0.0103412	0.0061074	0.0103413	0.407065	0.0897976	0.557381	5.81123e-06	3.00324e-05	758	66510	C	T	0.968495	5.82142e-06	0.0153709	-0.00358943	0.0154267	0.349846	0.173195	0.999698	0.0433883	0.129831	1462	78517	C	T	0.968013	0.0122557	0.013603	0.00482057	0.0137383	0.393979	0.097994	0.367614	5.80901e-05	0.000201798
Cholesterol	adj-BMI	rs139459932	12	66308656	2213	144708	C	T	0.968249	0.00491698	0.0103211	0.00493667	0.0103211	0.401294	0.0889911	0.633788	6.50206e-06	3.51232e-05	757	66351	C	T	0.968516	-0.000668235	0.0153704	-0.00421494	0.0154283	0.344157	0.171252	0.965323	0.0444684	0.132172	1456	78357	C	T	0.968024	0.0105731	0.013565	0.00317879	0.0137004	0.391057	0.097537	0.43572	6.08942e-05	0.00023414
Cholesterol	standard	rs3013608	13	88257162	2220	145027	A	T	0.903388	-0.00157325	0.00599698	-0.00165648	0.00599714	-0.23212	0.0513071	0.793059	6.06441e-06	3.49989e-05	758	66510	A	T	0.903139	0.00756428	0.00891254	0.0110604	0.00894975	-0.328053	0.095894	0.396035	0.000623917	0.0018827	1462	78517	A	T	0.903598	-0.00688917	0.00790031	-0.00351848	0.00797191	-0.185719	0.0596296	0.383202	0.00184229	0.00538086
Cholesterol	adj-BMI	rs3013608	13	88257162	2213	144708	A	T	0.903395	-0.00112303	0.0059904	-0.00120622	0.00599055	-0.226607	0.0511637	0.851291	9.46423e-06	5.43121e-05	757	66351	A	T	0.903162	0.00709783	0.00892329	0.0105643	0.00896086	-0.324336	0.0956873	0.426364	0.000700094	0.00220142	1456	78357	A	T	0.903592	-0.00562851	0.00787774	-0.00236071	0.00794919	-0.180777	0.0594228	0.474929	0.00234843	0.00759809
Cholesterol	standard	rs57384506	14	24300213	2220	145027	T	C	0.778072	0.00163017	0.00431639	0.00168393	0.00431647	-0.155115	0.0342587	0.705675	5.96149e-06	3.32242e-05	758	66510	T	C	0.77722	0.0101103	0.00636754	0.0116326	0.0064107	-0.130976	0.0547391	0.112334	0.0167237	0.0173245	1462	78517	T	C	0.778786	-0.00322636	0.00570376	-0.000348674	0.00575632	-0.154371	0.0427042	0.571628	0.000300466	0.00124732
Cholesterol	adj-BMI	rs57384506	14	24300213	2213	144708	T	C	0.778026	0.00137635	0.00430967	0.00143035	0.00430978	-0.152794	0.0339664	0.749452	6.84718e-06	3.87448e-05	757	66351	T	C	0.777225	0.00981923	0.00636573	0.0113373	0.00640936	-0.130458	0.0543332	0.122949	0.0163474	0.0182934	1456	78357	T	C	0.778696	-0.0035893	0.00569221	-0.000764184	0.00574542	-0.151795	0.0423333	0.528325	0.000336165	0.00132754
Cholesterol	standard	rs12938875	17	1526933	2220	145027	C	G	0.791314	0.0022063	0.0044027	0.00214165	0.00440278	0.161776	0.0350617	0.616284	3.94924e-06	2.08059e-05	758	66510	C	G	0.791791	0.00329898	0.00658206	0.00175791	0.0066255	0.136508	0.0574358	0.616225	0.0174683	0.0511859	1462	78517	C	G	0.79091	0.00226712	0.00576161	-0.000889991	0.00581614	0.166395	0.0424098	0.693959	8.72734e-05	0.000421516
Cholesterol	adj-BMI	rs12938875	17	1526933	2213	144708	C	G	0.791323	0.00144247	0.00439626	0.00138328	0.00439636	0.159969	0.034807	0.742827	4.309e-06	2.43119e-05	757	66351	C	G	0.791813	0.00326672	0.00658165	0.00166815	0.00662549	0.141327	0.0570943	0.619657	0.0133112	0.0403011	1456	78357	C	G	0.790906	0.000796816	0.0057489	-0.00224011	0.00580408	0.16093	0.0420359	0.889764	0.000128979	0.000650082
Cholesterol	standard	20:57813904_TCC_T	20	57813904	2220	145027	T	TCC	0.595126	0.000732575	0.00366092	0.000794925	0.00366095	0.13583	0.0304979	0.841397	8.43884e-06	4.83061e-05	758	66510	T	TCC	0.594837	0.00192497	0.0054532	2.41386e-05	0.00548348	0.176988	0.0521989	0.724089	0.000697261	0.00298566	1462	78517	T	TCC	0.595362	0.000103382	0.00479647	-0.00181646	0.00483927	0.107532	0.036514	0.982804	0.00323011	0.0130826
Cholesterol	standard	rs2065237	21	16939662	2220	145027	G	T	0.801386	0.00137583	0.00450708	0.00138181	0.00450707	0.162344	0.0359319	0.760168	6.23991e-06	3.48723e-05	758	66510	G	T	0.801553	-0.00135384	0.00673236	-0.00338971	0.00677476	0.18901	0.0600018	0.840625	0.0016323	0.00692935	1462	78517	G	T	0.801242	0.00335966	0.0058829	0.000955508	0.00593841	0.129351	0.0434382	0.567939	0.00290307	0.0100764
Creatinine	standard	rs715	2	211543055	2217	144958	C	T	0.689376	-0.0475538	0.00315538	-0.0476107	0.00315522	-0.112594	0.0248348	0	5.7953e-06	0	756	66480	C	T	0.688189	-0.0433925	0.00446721	-0.0425279	0.00449426	-0.0863267	0.0401712	2.63963e-22	0.0316369	1.97205e-22	1461	78478	C	T	0.690366	-0.0509548	0.00442531	-0.0486945	0.00447219	-0.123073	0.0307109	1.11631e-30	6.13737e-05	2.05385e-33
Creatinine	standard	rs73190718	3	187866388	2217	144958	C	T	0.883858	-0.00430821	0.00453951	-0.00408254	0.00453967	-0.16104	0.0360057	0.342597	7.726e-06	2.91819e-05	756	66480	C	T	0.885407	-0.0133031	0.00647136	-0.0123879	0.00651244	-0.0856114	0.0567963	0.0398132	0.131724	0.0363212	1461	78478	C	T	0.882556	0.00319669	0.00632747	0.00713782	0.00639457	-0.185987	0.0442491	0.613412	2.63193e-05	0.000127731
Creatinine	adj-BMI	rs73190718	3	187866388	2210	144642	C	T	0.88382	-0.00446251	0.0045212	-0.00424207	0.00452144	-0.157663	0.0356397	0.323634	9.69834e-06	3.47044e-05	755	66323	C	T	0.885413	-0.0133357	0.00643625	-0.0123794	0.00647738	-0.0896505	0.0561997	0.0382683	0.110664	0.0303726	1455	78319	C	T	0.882482	0.00295959	0.00630684	0.00674256	0.00637477	-0.178655	0.0437789	0.638879	4.48719e-05	0.000216828
Creatinine	standard	rs116543495	4	3849389	2217	144958	T	C	0.964288	0.0123037	0.00786104	0.0121964	0.00786073	0.300752	0.0674561	0.117548	8.25432e-06	1.56142e-05	756	66480	T	C	0.964675	0.00448275	0.0111417	0.00189356	0.0112035	0.238254	0.106641	0.687434	0.0254723	0.0759236	1461	78478	T	C	0.963964	0.0188423	0.0110158	0.0125165	0.011107	0.329425	0.0859358	0.0871786	0.000126389	0.000168935
Creatinine	standard	rs141686726	4	58780167	2217	144958	G	T	0.980885	-0.0108034	0.0110741	-0.0116792	0.0110706	0.421966	0.094223	0.329283	7.5214e-06	2.4227e-05	756	66480	G	T	0.98056	0.0040838	0.0154704	-0.00161458	0.0155544	0.419463	0.146542	0.791799	0.00420432	0.0162952	1461	78478	G	T	0.981159	-0.0234912	0.0157189	-0.03183	0.0158494	0.412193	0.121419	0.135057	0.000686799	0.000903735
Creatinine	adj-BMI	rs141686726	4	58780167	2210	144642	G	T	0.980879	-0.00973224	0.011013	-0.01065	0.0110098	0.433162	0.0931734	0.376857	3.33565e-06	1.2262e-05	755	66323	G	T	0.980558	0.00378301	0.0153023	-0.00189673	0.0153825	0.41708	0.146492	0.804739	0.00441177	0.0171015	1455	78319	G	T	0.981149	-0.021133	0.0156882	-0.029854	0.0158236	0.43053	0.119584	0.177959	0.000317932	0.000556613
Creatinine	standard	rs182988	5	112813566	2217	144958	T	A	0.874685	0.00720178	0.0044092	0.00711548	0.00440891	-0.157067	0.0343001	0.102395	4.6674e-06	8.37842e-06	756	66480	T	A	0.874708	0.010723	0.00621314	0.012055	0.00625004	-0.133249	0.0565399	0.0843741	0.0184369	0.0151963	1461	78478	T	A	0.874667	0.0039819	0.00620398	0.00690089	0.00627228	-0.159535	0.0417741	0.520984	0.000133993	0.000590202
Creatinine	adj-BMI	rs182988	5	112813566	2210	144642	T	A	0.874688	0.00765901	0.0043856	0.00757155	0.00438531	-0.15971	0.0341678	0.0807414	2.94969e-06	4.50202e-06	755	66323	T	A	0.874718	0.00996956	0.0061758	0.0113323	0.00621207	-0.136549	0.0566664	0.106463	0.0159661	0.0159934	1455	78319	T	A	0.874665	0.0054045	0.00617276	0.00835279	0.00624094	-0.161235	0.0414709	0.38128	0.000101113	0.000390085
Creatinine	standard	rs62378872	5	117235186	2217	144958	C	T	0.646918	-7.47081e-06	0.00304543	1.9853e-05	0.00304533	0.114012	0.0234473	0.998043	1.15917e-06	7.31599e-06	756	66480	C	T	0.646966	0.00127857	0.00431477	0.000490212	0.00434378	0.0695765	0.0369611	0.766983	0.0597781	0.160707	1461	78478	C	T	0.646881	-0.0010125	0.00427361	-0.00343809	0.00431815	0.13634	0.0297085	0.812719	4.44826e-06	2.64741e-05
Creatinine	adj-BMI	rs62378872	5	117235186	2210	144642	C	T	0.646971	-0.00054165	0.00302902	-0.000510081	0.00302891	0.112258	0.0233163	0.858079	1.47529e-06	9.22027e-06	755	66323	C	T	0.647036	0.000611754	0.00428359	-0.000188555	0.00431211	0.0708226	0.0369245	0.886438	0.0551065	0.156327	1455	78319	C	T	0.646921	-0.00141278	0.00425593	-0.0037698	0.00430055	0.133072	0.0294446	0.739924	6.20175e-06	3.58305e-05
Creatinine	standard	7:40228614_TC_T	7	40228614	2217	144958	T	TC	0.967318	0.00058715	0.00847965	0.000556536	0.0084797	-0.317344	0.0716739	0.944797	9.52833e-06	5.50836e-05	756	66480	T	TC	0.967574	-0.00495138	0.0119939	-0.00172288	0.0120507	-0.319798	0.123942	0.679735	0.0098739	0.0331391	1461	78478	T	TC	0.967103	0.00519929	0.0119019	0.0109891	0.0120185	-0.304506	0.0864303	0.662224	0.000426468	0.00183965
Creatinine	adj-BMI	7:40228614_TC_T	7	40228614	2210	144642	T	TC	0.967311	0.00132767	0.00844892	0.00128101	0.00844899	-0.320291	0.0713035	0.875134	7.05782e-06	4.08611e-05	755	66323	T	TC	0.967543	-0.00253346	0.0119581	0.000719588	0.0120165	-0.321795	0.121899	0.832215	0.00829411	0.0300569	1455	78319	T	TC	0.967116	0.00463592	0.011854	0.0104459	0.0119698	-0.307532	0.0862363	0.695736	0.00036225	0.0016099
Creatinine	standard	rs7867894	9	2675867	2217	144958	C	T	0.757185	0.00170591	0.00342416	0.00174258	0.00342414	0.126275	0.027978	0.618343	6.38103e-06	3.30584e-05	756	66480	C	T	0.756222	0.00157549	0.00489029	0.000577506	0.00492333	0.0874948	0.0420073	0.747327	0.037265	0.10694	1461	78478	C	T	0.757992	0.00157227	0.0047757	-0.000820172	0.00481831	0.136138	0.0363015	0.741987	0.000176693	0.00083625
Creatinine	adj-BMI	rs7867894	9	2675867	2210	144642	C	T	0.757203	0.00113299	0.00340833	0.00117258	0.00340831	0.125196	0.0278512	0.739573	6.95166e-06	3.85238e-05	755	66323	C	T	0.756228	0.000580512	0.00485849	-0.000448651	0.00489113	0.0901023	0.0418831	0.904892	0.0314542	0.0975942	1455	78319	C	T	0.75802	0.00129597	0.00475937	-0.00100266	0.00480203	0.131503	0.0360837	0.785393	0.000268036	0.00125639
Creatinine	standard	rs12184804	13	59629947	2217	144958	C	T	0.578844	0.000645806	0.00294704	0.000656284	0.00294706	-0.106495	0.023172	0.826543	4.30966e-06	2.55195e-05	756	66480	C	T	0.578092	-0.0015754	0.00418259	0.000165951	0.00420833	-0.158428	0.0379371	0.706429	2.96575e-05	0.000149075	1461	78478	C	T	0.579475	0.00245028	0.00412599	0.003974	0.00416929	-0.0817463	0.0287569	0.552603	0.00447379	0.0151405
Creatinine	adj-BMI	rs12184804	13	59629947	2210	144642	C	T	0.578828	0.001208	0.00293558	0.00121997	0.00293561	-0.106453	0.023039	0.680705	3.82712e-06	2.16407e-05	755	66323	C	T	0.578119	-0.00114355	0.00416539	0.000652308	0.00419108	-0.163067	0.0377344	0.783674	1.55013e-05	8.34826e-05	1455	78319	C	T	0.579424	0.00310927	0.00411008	0.00458455	0.00415343	-0.0792325	0.0285569	0.44935	0.00552779	0.0165697
Creatinine	standard	rs17179666	15	25126836	2217	144958	C	T	0.967892	-0.0120977	0.00835501	-0.0118344	0.00835454	0.333195	0.0670338	0.147627	6.67632e-07	1.64579e-06	756	66480	C	T	0.967822	-0.00389715	0.0117741	-0.00718903	0.0118521	0.301827	0.101515	0.740649	0.00294696	0.0116319	1461	78478	C	T	0.967951	-0.0187843	0.0117788	-0.0246606	0.0118919	0.342792	0.0857196	0.110768	6.36128e-05	0.00010366
Creatinine	adj-BMI	rs17179666	15	25126836	2210	144642	C	T	0.967879	-0.0122273	0.00831166	-0.0119748	0.00831131	0.335023	0.0671425	0.141265	6.04622e-07	1.42966e-06	755	66323	C	T	0.967828	-0.00506398	0.0116967	-0.00841713	0.0117724	0.306698	0.10253	0.665058	0.00277804	0.0106335	1455	78319	C	T	0.967922	-0.0180521	0.011727	-0.0239384	0.011839	0.343062	0.0855586	0.123714	6.08038e-05	0.000107468
Creatinine	standard	rs2905874	17	29540371	2217	144958	G	C	0.844321	-0.00558451	0.00397816	-0.00556877	0.00397824	-0.134144	0.0297553	0.16038	6.53683e-06	1.24418e-05	756	66480	G	C	0.84414	-0.00344954	0.00569322	-0.00231609	0.00572776	-0.112531	0.0512198	0.54458	0.0280187	0.0722692	1461	78478	G	C	0.844469	-0.0074701	0.00553647	-0.00497169	0.00560137	-0.128735	0.0362018	0.177256	0.000376507	0.000623182
Cystatin C	standard	rs195605	2	53491777	2218	145030	A	G	0.684076	-0.00084261	0.00354442	-0.000778226	0.0035443	0.144783	0.028257	0.812091	2.99456e-07	1.95876e-06	757	66503	A	G	0.684627	-0.00297994	0.00502938	-0.00492096	0.00506054	0.180585	0.0453777	0.553512	6.90326e-05	0.000316143	1461	78527	A	G	0.68361	0.000907811	0.00495044	-0.00124528	0.00499884	0.120572	0.0357854	0.8545	0.000753552	0.00334306
Cystatin C	adj-BMI	rs195605	2	53491777	2211	144711	A	G	0.684102	-0.00439071	0.00337704	-0.004335	0.0033769	0.128399	0.0266478	0.193544	1.44744e-06	4.23537e-06	756	66344	A	G	0.684648	-0.00521466	0.00486418	-0.00701692	0.00489437	0.167351	0.043751	0.283695	0.000130734	0.000398729	1455	78367	A	G	0.683641	-0.00390777	0.00466456	-0.00574691	0.00471099	0.103144	0.0333524	0.402167	0.00198445	0.00612201
Cystatin C	adj-BMI	rs71413415	2	126324986	2211	144711	C	A	0.869087	-0.000229899	0.00463936	-0.000210486	0.00463933	0.16683	0.0374016	0.960478	8.17685e-06	4.78088e-05	756	66344	C	A	0.868553	-0.00156181	0.0066872	-0.00384108	0.00672819	0.193583	0.0611482	0.815333	0.00154657	0.00649935	1455	78367	C	A	0.869531	0.000702322	0.00640564	-0.00178323	0.00646732	0.141438	0.0469565	0.912694	0.00259439	0.0106046
Cystatin C	standard	rs16841871	2	158364734	2218	145030	C	T	0.760763	-0.0007275	0.00384517	-0.000733826	0.00384519	0.148793	0.0300462	0.849937	7.33985e-07	4.68884e-06	757	66503	C	T	0.76068	-0.000282496	0.0054435	-0.00194278	0.00547646	0.149604	0.0497366	0.958612	0.00263028	0.0108441	1461	78527	C	T	0.760835	-0.00149981	0.0053783	-0.00434483	0.00543402	0.154133	0.0377751	0.78035	4.49799e-05	0.000236958
Cystatin C	adj-BMI	rs7604420	2	158383205	2211	144711	C	T	0.809766	-0.00477463	0.00398875	-0.00482468	0.00398885	0.150249	0.0313966	0.231297	1.70552e-06	5.44259e-06	756	66344	C	T	0.809899	-0.0063255	0.0057213	-0.00813544	0.00575526	0.162321	0.0528984	0.268897	0.00215105	0.00499992	1455	78367	C	T	0.809656	-0.0037493	0.00552301	-0.00648349	0.00558017	0.144426	0.0389683	0.497232	0.000210344	0.000848927
Cystatin C	standard	rs62188475	2	223406994	2218	145030	C	T	0.966793	0.0113529	0.00927628	0.0122371	0.0092808	0.386905	0.0869703	0.221005	8.63891e-06	2.54054e-05	757	66503	C	T	0.966628	0.0156296	0.013106	0.0116083	0.0131485	0.467935	0.158553	0.233044	0.00316447	0.00676907	1461	78527	C	T	0.966932	0.00606531	0.012977	0.000503062	0.0130807	0.340717	0.103988	0.640222	0.00105097	0.00420784
Cystatin C	adj-BMI	rs41267013	3	107938041	2211	144711	A	T	0.962004	0.00747113	0.00824484	0.00756839	0.00824569	-0.265528	0.0573359	0.364852	3.63735e-06	1.69457e-05	756	66344	A	T	0.961912	0.0137719	0.0119531	0.0174476	0.0120325	-0.323147	0.103568	0.249256	0.00180761	0.0042231	1455	78367	A	T	0.962082	0.00124363	0.0113502	0.00589981	0.0114957	-0.247656	0.0682759	0.912751	0.000286414	0.00138296
Cystatin C	adj-BMI	rs113321752	3	112795853	2211	144711	G	A	0.973343	0.00319179	0.00969853	0.00364716	0.00969875	-0.356194	0.0774318	0.74208	4.22285e-06	2.39631e-05	756	66344	G	A	0.973359	0.00945974	0.0138286	0.0137114	0.0139397	-0.311601	0.109427	0.493931	0.0044054	0.0142679	1455	78367	G	A	0.973331	-0.00165873	0.0134781	0.00564872	0.013588	-0.39358	0.106153	0.902053	0.000209189	0.00103317
Cystatin C	adj-BMI	rs77494412	4	156639648	2211	144711	A	G	0.984298	0.0279241	0.0125872	0.0284376	0.0125927	-0.380459	0.0836773	0.0265237	5.44823e-06	4.23431e-06	756	66344	A	G	0.984001	0.0193911	0.0179568	0.0213978	0.0180814	-0.206607	0.14057	0.280198	0.141621	0.205404	1455	78367	A	G	0.984547	0.0323449	0.0175463	0.042505	0.0177939	-0.458704	0.103401	0.0652713	9.15696e-06	1.36227e-05
Cystatin C	standard	rs10030246	4	186541887	2218	145030	T	C	0.764525	0.000684444	0.0038662	0.000643511	0.00386635	0.138569	0.0295929	0.859483	2.83392e-06	1.68018e-05	757	66503	T	C	0.764691	-0.000266934	0.00549276	-0.00215103	0.00552757	0.174529	0.0484778	0.96124	0.000318002	0.00153253	1461	78527	T	C	0.764381	0.00159829	0.00539139	-0.000610212	0.00545001	0.115366	0.037029	0.766884	0.001836	0.00733685
Cystatin C	standard	rs5023158	5	17765902	2218	145030	C	T	0.517496	0.000292952	0.00328677	0.000309051	0.0032868	-0.122056	0.0259742	0.928978	2.61298e-06	1.60134e-05	757	66503	C	T	0.518252	0.000946416	0.00468188	0.00192779	0.00471443	-0.0829476	0.0396181	0.839804	0.0362883	0.110281	1461	78527	C	T	0.51686	-0.000611385	0.00457487	0.00204831	0.00461756	-0.147768	0.0339239	0.893687	1.32537e-05	7.5008e-05
Cystatin C	adj-BMI	rs5023158	5	17765902	2211	144711	C	T	0.517549	0.00210915	0.00313379	0.0021266	0.00313383	-0.115546	0.0245938	0.500925	2.62498e-06	1.32385e-05	756	66344	C	T	0.518302	0.0020607	0.00453689	0.00301166	0.00456822	-0.0804052	0.0385903	0.649678	0.0372004	0.104669	1455	78367	C	T	0.516915	0.0017193	0.00430973	0.00420349	0.00435083	-0.137909	0.0316143	0.689941	1.28736e-05	6.88673e-05
Cystatin C	standard	rs6973117	7	97018719	2218	145030	T	G	0.889792	0.00183808	0.00525567	0.0017962	0.00525581	0.18189	0.0404118	0.726539	6.76643e-06	3.66057e-05	757	66503	T	G	0.890149	0.00765095	0.00748561	0.00624674	0.00752939	0.129655	0.0699739	0.30674	0.0638961	0.105092	1461	78527	T	G	0.889486	-0.00359598	0.00731269	-0.00753221	0.00739386	0.207257	0.0493484	0.6229	2.67074e-05	0.000136724
Cystatin C	adj-BMI	rs6973117	7	97018719	2211	144711	T	G	0.889823	-0.000155326	0.00501078	-0.000202296	0.00501099	0.187107	0.037503	0.975271	6.06497e-07	3.92326e-06	756	66344	T	G	0.890172	0.00453899	0.00725355	0.00288127	0.00729647	0.152694	0.0673839	0.531471	0.0234494	0.0623256	1455	78367	T	G	0.889526	-0.00417378	0.00688851	-0.00801109	0.00696865	0.202117	0.0449665	0.544578	6.96261e-06	3.68869e-05
Cystatin C	standard	rs17159341	7	111826276	2218	145030	G	A	0.855593	-0.0113829	0.00466322	-0.0113895	0.00466323	-0.183834	0.0393699	0.0146473	3.02083e-06	1.00937e-06	757	66503	G	A	0.856116	-0.0125012	0.00663704	-0.00910679	0.00666851	-0.284989	0.0672899	0.0596266	2.28313e-05	2.54317e-05	1461	78527	G	A	0.855156	-0.0108286	0.00649386	-0.00866952	0.00655449	-0.122574	0.0481995	0.0954134	0.0109888	0.00955121
Cystatin C	adj-BMI	rs12666911	7	112051716	2211	144711	C	T	0.873455	-0.00974094	0.00468238	-0.00978779	0.00468246	-0.179164	0.0399229	0.0374944	7.19803e-06	5.19714e-06	756	66344	C	T	0.874121	-0.0113535	0.0067706	-0.00790518	0.00680227	-0.290228	0.0688129	0.0935663	2.46879e-05	3.8982e-05	1455	78367	C	T	0.872896	-0.00882539	0.00644509	-0.00695097	0.00650348	-0.108973	0.0485373	0.170899	0.0247596	0.0309686
Cystatin C	standard	rs141404316	8	127969901	2218	145030	G	T	0.98637	-0.000726871	0.0150301	-0.0013818	0.0150376	0.447154	0.0988112	0.961429	6.02997e-06	3.52622e-05	757	66503	G	T	0.986602	-0.0307782	0.0215143	-0.0351986	0.0217004	0.413393	0.133359	0.152546	0.00193614	0.0043147	1461	78527	G	T	0.986175	0.0273232	0.0208656	0.0177319	0.0211409	0.451136	0.128363	0.190371	0.000440512	0.000739785
Cystatin C	standard	rs77338535	9	137132960	2218	145030	T	C	0.854485	0.00110682	0.00465533	0.00107583	0.00465523	-0.17206	0.0360047	0.812073	1.76337e-06	1.08505e-05	757	66503	T	C	0.854402	-0.0069176	0.00666785	-0.0051739	0.0067151	-0.154068	0.0549899	0.299523	0.00508269	0.0105373	1461	78527	T	C	0.85455	0.0076969	0.00646037	0.0110032	0.00652303	-0.185126	0.0469729	0.233496	8.10982e-05	0.00021837
Cystatin C	adj-BMI	rs77338535	9	137132960	2211	144711	T	C	0.854439	0.000396506	0.00444295	0.000372168	0.00444285	-0.161574	0.0338217	0.928888	1.77723e-06	1.1073e-05	756	66344	T	C	0.854407	-0.00702617	0.00646439	-0.005275	0.00651121	-0.154424	0.0523798	0.277079	0.00319669	0.00642015	1455	78367	T	C	0.854461	0.00664042	0.00609146	0.00963458	0.00615151	-0.167572	0.0438762	0.27566	0.000133891	0.000395266
Cystatin C	standard	rs10904629	10	15854752	2218	145030	T	C	0.540564	0.00616115	0.00328222	0.00614192	0.0032822	-0.120918	0.0264455	0.0605	4.82276e-06	5.19576e-06	757	66503	T	C	0.539414	-0.00125326	0.00465501	-0.000344898	0.00468432	-0.0791986	0.0417272	0.787754	0.0576949	0.158378	1461	78527	T	C	0.541524	0.0124377	0.00458506	0.0149198	0.00462741	-0.140354	0.0340906	0.00667458	3.83718e-05	5.55518e-06
Cystatin C	adj-BMI	rs10904632	10	15886626	2211	144711	C	T	0.532938	0.00571648	0.00313434	0.00570283	0.0031343	-0.111323	0.0244744	0.0681786	5.40153e-06	6.79188e-06	756	66344	C	T	0.532127	-0.00144538	0.00451287	-0.000587182	0.00454211	-0.0753098	0.0396552	0.748757	0.0575489	0.155043	1455	78367	C	T	0.533612	0.0115623	0.00433045	0.0138319	0.00437313	-0.127307	0.0311452	0.00758517	4.36004e-05	7.67766e-06
Cystatin C	adj-BMI	rs7119386	11	26599911	2211	144711	T	C	0.671056	0.00382781	0.00330953	0.00382229	0.00330952	-0.122146	0.0262572	0.247435	3.28852e-06	1.0744e-05	756	66344	T	C	0.671101	0.00451615	0.00478556	0.00596809	0.00481786	-0.123931	0.041215	0.345321	0.00263905	0.00729795	1455	78367	T	C	0.671023	0.00337157	0.00455656	0.00547946	0.00459969	-0.118791	0.0336713	0.459338	0.000418796	0.00153521
Cystatin C	adj-BMI	rs656689	13	101760846	2211	144711	C	T	0.91466	-0.00324578	0.00560377	-0.00325808	0.00560381	0.195062	0.0433949	0.562445	6.95566e-06	3.58737e-05	756	66344	C	T	0.914686	-0.00120728	0.00806799	-0.00335523	0.00812131	0.196535	0.0695139	0.88105	0.00469458	0.0183111	1455	78367	C	T	0.914639	-0.00484971	0.00774634	-0.00861564	0.00782519	0.202273	0.0550175	0.531272	0.00023644	0.000978642
Cystatin C	standard	rs4265725	14	49293500	2218	145030	C	G	0.916774	-0.0125613	0.00595464	-0.0125929	0.00595456	-0.223766	0.0468862	0.0349022	1.81914e-06	1.08807e-06	757	66503	C	G	0.916871	-0.02267	0.00847231	-0.0205225	0.00852406	-0.212692	0.0757791	0.00745562	0.00500452	0.000455923	1461	78527	C	G	0.916694	-0.00502532	0.00829459	-0.000595319	0.00837975	-0.233597	0.0587968	0.544611	7.09865e-05	0.000303712
Cystatin C	adj-BMI	rs4265725	14	49293500	2211	144711	C	G	0.916763	-0.0114712	0.0056619	-0.0115005	0.00566183	-0.218182	0.044503	0.0427614	9.45644e-07	6.86616e-07	756	66344	C	G	0.916867	-0.0225155	0.00819632	-0.0199507	0.00824459	-0.253462	0.0752225	0.00601379	0.000753062	6.69562e-05	1455	78367	C	G	0.916678	-0.00270723	0.00777828	0.00118831	0.00785909	-0.205818	0.0547539	0.727802	0.000170612	0.000791259
Cystatin C	adj-BMI	rs75073341	14	95364792	2211	144711	A	G	0.847671	-0.00321902	0.00433972	-0.00314584	0.00434001	-0.147222	0.0329404	0.458234	7.8464e-06	3.30567e-05	756	66344	A	G	0.84756	0.00234411	0.00626941	0.00385985	0.00630814	-0.130504	0.0568329	0.708481	0.0216605	0.0671316	1455	78367	A	G	0.847767	-0.00722319	0.0059835	-0.00429385	0.0060498	-0.15531	0.0403393	0.227361	0.00011807	0.000259478
Cystatin C	adj-BMI	rs57702163	16	9344661	2211	144711	T	C	0.824685	0.000203266	0.00410943	0.000124417	0.00410923	-0.150529	0.0323948	0.96055	3.37265e-06	2.04788e-05	756	66344	T	C	0.824803	0.00777762	0.00590034	0.0102979	0.00593411	-0.244594	0.0551197	0.187448	9.10078e-06	2.37334e-05	1455	78367	T	C	0.824582	-0.00617296	0.0056912	-0.00419977	0.00574994	-0.108967	0.0400257	0.278077	0.00648045	0.0129337
Cystatin C	adj-BMI	rs62034033	16	78604420	2211	144711	G	A	0.967997	-0.00109176	0.00892427	-0.00150355	0.0089225	-0.309247	0.0692603	0.902633	8.00692e-06	4.56315e-05	756	66344	G	A	0.967884	0.0166823	0.0127236	0.0188195	0.0127927	-0.235599	0.121148	0.189816	0.0518086	0.0671455	1455	78367	G	A	0.968092	-0.0145796	0.0124516	-0.0087874	0.0125848	-0.328479	0.0849551	0.241639	0.000110406	0.000248564
Cystatin C	standard	rs569813405	17	20288363	2218	145030	A	T	0.970221	-0.000980883	0.00987989	-0.000539754	0.00988075	0.429006	0.0858382	0.920915	5.79758e-07	3.73745e-06	757	66503	A	T	0.970246	-0.00419193	0.0141189	-0.00958638	0.0141955	0.46867	0.136621	0.766541	0.000602578	0.00264431	1461	78527	A	T	0.970201	0.00353403	0.0137019	-0.00294407	0.0138123	0.401561	0.109468	0.796466	0.000244153	0.00115924
Cystatin C	adj-BMI	rs569813405	17	20288363	2211	144711	A	T	0.970225	0.00167041	0.00941293	0.00205871	0.0094141	0.394846	0.0832582	0.859148	2.11167e-06	1.2957e-05	756	66344	A	T	0.970266	0.0033109	0.0136202	-0.00124722	0.0136981	0.394633	0.128777	0.807938	0.00218052	0.00888408	1455	78367	A	T	0.970192	0.00137153	0.0129535	-0.00507678	0.0130474	0.39912	0.108249	0.915677	0.000226877	0.00111525
Direct bilirubin	standard	rs75526278	2	176942464	1888	124963	T	C	0.827632	-0.00253828	0.00504547	-0.00250517	0.00504547	-0.185499	0.0417046	0.614908	8.66991e-06	4.47348e-05	703	62395	T	C	0.826284	-0.000871595	0.0070286	0.00136928	0.00706608	-0.206008	0.0687339	0.90131	0.00272486	0.011129	1185	62568	T	C	0.828969	-0.00505621	0.00722085	-0.00183094	0.00729106	-0.167514	0.0526408	0.483788	0.00146154	0.00495617
Direct bilirubin	adj-BMI	rs75526278	2	176942464	1886	124699	T	C	0.827653	-0.00259822	0.00503838	-0.00256546	0.00503838	-0.184369	0.0415697	0.606074	9.20012e-06	4.701e-05	703	62251	T	C	0.826316	-0.00128303	0.0070268	0.000982131	0.00706448	-0.2078	0.0685296	0.855119	0.00242728	0.00992614	1183	62448	T	C	0.828979	-0.00468524	0.00720321	-0.00153547	0.00727329	-0.163549	0.0525134	0.51541	0.00184308	0.00634453
Direct bilirubin	standard	rs9713456	3	74748	1888	124963	G	A	0.750526	-0.00351208	0.00439244	-0.00348781	0.00439242	0.160899	0.0357559	0.423958	6.79804e-06	2.96097e-05	703	62395	G	A	0.75096	-0.00437604	0.00613047	-0.00572008	0.0061625	0.12233	0.0603193	0.47534	0.0425558	0.0983295	1185	62568	G	A	0.7501	-0.00268605	0.00626261	-0.00604995	0.00632699	0.182684	0.0442126	0.667994	3.59721e-05	0.000183269
Direct bilirubin	adj-BMI	rs9713456	3	74748	1886	124699	G	A	0.750492	-0.00321563	0.00438315	-0.00319123	0.00438312	0.164113	0.0355306	0.463172	3.85765e-06	1.81388e-05	703	62251	G	A	0.750932	-0.0044618	0.00612728	-0.0058251	0.00615952	0.123845	0.0600773	0.4665	0.0392617	0.0909373	1183	62448	G	A	0.750061	-0.00206623	0.00624049	-0.00551843	0.00630508	0.187334	0.0438795	0.740568	1.96099e-05	0.00010638
Direct bilirubin	standard	rs6533774	4	115254244	1888	124963	C	T	0.658395	-0.00072418	0.00401844	-0.000708913	0.00401847	0.164531	0.0346433	0.856984	2.04131e-06	1.2326e-05	703	62395	C	T	0.658893	-0.00188207	0.00560127	-0.00269595	0.00563247	0.0722182	0.0534323	0.736865	0.176508	0.378834	1185	62568	C	T	0.657908	-0.000399392	0.00573164	-0.00453845	0.00577884	0.226349	0.0450207	0.944447	4.96501e-07	3.21184e-06
Direct bilirubin	adj-BMI	rs6533774	4	115254244	1886	124699	C	T	0.658378	-0.000305178	0.00401178	-0.000289159	0.00401181	0.164939	0.0345614	0.939363	1.82082e-06	1.12478e-05	703	62251	C	T	0.658891	-0.0013203	0.00559975	-0.00214502	0.00563107	0.0730389	0.0533067	0.813605	0.170635	0.380228	1183	62448	C	T	0.657876	-0.00036845	0.00571503	-0.00450071	0.00576188	0.225998	0.0449599	0.948596	4.99108e-07	3.22943e-06
Direct bilirubin	standard	rs10122851	9	87983336	1888	124963	A	G	0.929535	-0.0108133	0.00741142	-0.0105158	0.00741136	0.302722	0.0619367	0.144563	1.02074e-06	2.3236e-06	703	62395	A	G	0.929106	0.00519396	0.0103318	0.00131068	0.010375	0.40442	0.112278	0.615164	0.000315841	0.00137055	1185	62568	A	G	0.929962	-0.0248102	0.0106102	-0.0296366	0.010724	0.265579	0.0729582	0.0193697	0.000272472	0.000104945
Direct bilirubin	adj-BMI	rs10122851	9	87983336	1886	124699	A	G	0.929549	-0.0104943	0.00740093	-0.010206	0.00740083	0.297584	0.0616546	0.156198	1.38863e-06	3.32114e-06	703	62251	A	G	0.929118	0.00464073	0.0103352	0.000685432	0.0103784	0.410881	0.112348	0.653417	0.000254982	0.00114867	1183	62448	A	G	0.929977	-0.0235328	0.0105789	-0.028079	0.0106939	0.249683	0.0721597	0.0261147	0.00053987	0.000256839
Direct bilirubin	standard	rs3013581	13	67905604	1888	124963	G	T	0.938972	-0.00869193	0.00797244	-0.0086109	0.00797236	-0.301594	0.0667039	0.275604	6.14346e-06	2.06519e-05	703	62395	G	T	0.938738	-0.00177385	0.0111696	0.00161811	0.0112096	-0.301948	0.123433	0.873818	0.0144352	0.0500324	1185	62568	G	T	0.939204	-0.0173869	0.0113152	-0.0118706	0.0114367	-0.289284	0.0779511	0.124391	0.000206369	0.000284989
Direct bilirubin	adj-BMI	rs3013581	13	67905604	1886	124699	G	T	0.938962	-0.00758501	0.00795476	-0.00751683	0.00795469	-0.30024	0.0665389	0.340327	6.41461e-06	2.46339e-05	703	62251	G	T	0.938749	-0.00194032	0.0111626	0.00141108	0.0112032	-0.297669	0.122884	0.862005	0.0154203	0.0529503	1183	62448	G	T	0.939174	-0.0150031	0.0112692	-0.00945753	0.0113895	-0.292009	0.0778972	0.183078	0.000177788	0.000337167
Direct bilirubin	standard	rs113620309	17	69548873	1888	124963	A	G	0.968715	-0.00494153	0.0108495	-0.0044157	0.010848	0.38715	0.0868074	0.648777	8.20085e-06	4.47412e-05	703	62395	A	G	0.968628	0.0134712	0.0149586	0.0115515	0.015027	0.198083	0.157061	0.367819	0.207244	0.302947	1185	62568	A	G	0.968802	-0.019871	0.0156457	-0.0285058	0.0158251	0.498095	0.100456	0.204063	7.11073e-07	2.68856e-06
Direct bilirubin	adj-BMI	rs113620309	17	69548873	1886	124699	A	G	0.968669	-0.00524456	0.0108252	-0.00471764	0.0108237	0.385975	0.0868627	0.628047	8.85063e-06	4.75167e-05	703	62251	A	G	0.968588	0.0134945	0.0149513	0.0115616	0.0150196	0.199232	0.157077	0.366758	0.204666	0.299754	1183	62448	A	G	0.96875	-0.0207352	0.0155889	-0.0293253	0.0157667	0.49541	0.100541	0.183475	8.33205e-07	2.91348e-06
Direct bilirubin	standard	rs111798871	22	46305300	1888	124963	AGGAT	A	0.65916	-0.00390402	0.00398638	-0.00397105	0.00398633	0.14775	0.0331728	0.327413	8.43069e-06	2.97575e-05	703	62395	AGGAT	A	0.659051	-0.00279729	0.00554742	-0.0044592	0.00557405	0.144869	0.0564075	0.614086	0.0102209	0.031801	1185	62568	AGGAT	A	0.659273	-0.00455075	0.00570148	-0.00750155	0.00575851	0.153847	0.0410998	0.424771	0.000181654	0.000666218
eGFR	standard	rs195605	2	53491777	2215	144850	A	G	0.684059	0.00131992	0.00345313	0.00126167	0.00345307	-0.126095	0.0280625	0.702284	7.01071e-06	3.87746e-05	755	66430	A	G	0.684611	0.00373859	0.00508109	0.00561508	0.00511197	-0.17569	0.0463524	0.461862	0.000150457	0.000601112	1460	78420	A	G	0.683593	-0.000704912	0.00470313	0.00104925	0.00474661	-0.0981069	0.0350529	0.880858	0.00512896	0.0196583
eGFR	standard	rs16841871	2	158364734	2215	144850	C	T	0.760774	0.000741106	0.00374352	0.000747874	0.00374353	-0.14495	0.029845	0.843068	1.19317e-06	7.44766e-06	755	66430	C	T	0.760723	0.00110188	0.0055176	0.00286786	0.0055505	-0.159258	0.0508854	0.841713	0.00174968	0.00734888	1460	78420	C	T	0.76082	0.00057453	0.00509369	0.00317227	0.00514369	-0.140646	0.0368873	0.910195	0.000137372	0.000694254
eGFR	adj-BMI	rs16841871	2	158364734	2208	144534	C	T	0.760773	0.000579282	0.00362306	0.000586942	0.00362308	-0.128899	0.0284654	0.87297	5.94741e-06	3.50494e-05	754	66273	C	T	0.760701	0.00271518	0.00537121	0.00446	0.00540366	-0.157173	0.0492094	0.613203	0.00140331	0.00543558	1454	78261	C	T	0.760835	-0.000954841	0.00490563	0.00118238	0.00495554	-0.11577	0.0348614	0.845673	0.000897406	0.00391935
eGFR	standard	rs10030246	4	186541887	2215	144850	T	C	0.764537	0.00118493	0.00375642	0.00122562	0.00375649	-0.13275	0.0297413	0.752426	8.06395e-06	4.53076e-05	755	66430	T	C	0.764731	0.000557105	0.00556038	0.00236322	0.00559404	-0.167417	0.0506068	0.920192	0.00093899	0.00419541	1460	78420	T	C	0.764371	0.00147815	0.0050924	0.00369858	0.0051432	-0.115839	0.036671	0.771613	0.00158378	0.00655099
eGFR	standard	rs140787967	5	80674139	2215	144850	C	T	0.975695	0.00439349	0.010477	0.003525	0.0104828	0.349589	0.0734058	0.674963	1.91284e-06	1.03347e-05	755	66430	C	T	0.97622	-0.00617021	0.0156278	-0.011113	0.0157789	0.372301	0.102713	0.692974	0.000289321	0.00138734	1460	78420	C	T	0.975254	0.0131318	0.0141104	0.00607401	0.0142637	0.335814	0.0978374	0.352036	0.000598334	0.00178153
eGFR	adj-BMI	rs140787967	5	80674139	2208	144534	C	T	0.975684	0.00348487	0.0100926	0.00269418	0.0100996	0.313155	0.0683548	0.729876	4.62063e-06	2.45394e-05	754	66273	C	T	0.97621	-0.0011178	0.0150864	-0.00553026	0.0152366	0.331681	0.095469	0.940936	0.000512326	0.00234893	1454	78261	C	T	0.975242	0.00731504	0.013566	0.000936194	0.0137225	0.303154	0.0911267	0.589736	0.000878694	0.00334541
eGFR	standard	rs534596	5	104658206	2215	144850	G	A	0.892833	0.00404024	0.0051527	0.00406549	0.00515263	0.178481	0.0402432	0.43298	9.20473e-06	3.74971e-05	755	66430	G	A	0.892874	-0.000667487	0.00761989	-0.0022389	0.00766823	0.143427	0.0673172	0.930196	0.0331213	0.103206	1460	78420	G	A	0.892793	0.0082665	0.00699602	0.0047142	0.00706646	0.194757	0.0499925	0.237364	9.79061e-05	0.000237544
eGFR	adj-BMI	rs534596	5	104658206	2208	144534	G	A	0.892792	0.00262673	0.00499075	0.002649	0.00499068	0.172811	0.0386216	0.598666	7.65996e-06	3.7587e-05	754	66273	G	A	0.892802	-0.000587377	0.00741926	-0.00216468	0.00746598	0.143734	0.0658687	0.936898	0.0290997	0.0923822	1454	78261	G	A	0.892778	0.00561908	0.00674694	0.0021972	0.00681635	0.187801	0.0475917	0.404938	7.944e-05	0.00027798
eGFR	adj-BMI	rs34557048	5	117242028	2208	144534	A	G	0.648692	0.00274143	0.00323669	0.00270954	0.00323663	-0.116212	0.0258458	0.397002	6.91254e-06	2.94404e-05	754	66273	A	G	0.648837	0.00136035	0.00480099	0.00241147	0.00483199	-0.0935256	0.04227	0.77691	0.0269269	0.0838691	1454	78261	A	G	0.648575	0.00375161	0.00438049	0.0060457	0.0044213	-0.129092	0.0325612	0.391757	7.35185e-05	0.00027201
eGFR	standard	rs10078501	5	169653752	2215	144850	T	C	0.989614	-0.0059467	0.0163431	-0.00724682	0.0163568	0.484317	0.107373	0.715958	6.46478e-06	3.75273e-05	755	66430	T	C	0.989599	-0.00982035	0.0244687	-0.0163775	0.0245935	0.665159	0.244154	0.688168	0.00644308	0.0226292	1460	78420	T	C	0.989626	-0.0044188	0.0219138	-0.0143306	0.0222778	0.407224	0.116715	0.840195	0.000484759	0.00227229
eGFR	adj-BMI	rs10078501	5	169653752	2208	144534	T	C	0.989611	-0.00324992	0.0159764	-0.00465658	0.0159868	0.51448	0.11033	0.838807	3.11477e-06	1.89057e-05	754	66273	T	C	0.989604	-0.0157052	0.0241362	-0.0223799	0.0242653	0.674935	0.234665	0.515246	0.00402548	0.0131193	1454	78261	T	C	0.989617	0.00590171	0.0212581	-0.00498829	0.0215751	0.447001	0.123897	0.781303	0.000308737	0.0013745
eGFR	standard	rs17159341	7	111826276	2215	144850	G	A	0.855576	0.00770802	0.00452859	0.00771316	0.0045286	0.198878	0.0386028	0.0887406	2.57853e-07	4.37724e-07	755	66430	G	A	0.85608	0.0100965	0.00667802	0.00665565	0.00670809	0.28892	0.068703	0.130559	2.60675e-05	5.34944e-05	1460	78420	G	A	0.855153	0.00571446	0.00615793	0.00314683	0.00621413	0.145627	0.0463084	0.353415	0.0016625	0.00459137
eGFR	adj-BMI	rs17159341	7	111826276	2208	144534	G	A	0.855546	0.00716247	0.00438339	0.00716613	0.00438339	0.183532	0.037296	0.102258	8.61197e-07	1.5534e-06	754	66273	G	A	0.85606	0.00999557	0.00649547	0.00657534	0.00652449	0.286597	0.0668639	0.12384	1.81696e-05	3.67348e-05	1454	78261	G	A	0.855117	0.00468174	0.00593703	0.00253358	0.0059916	0.122104	0.044463	0.430367	0.00602927	0.0167251
eGFR	standard	rs77338535	9	137132960	2215	144850	T	C	0.854483	0.00157861	0.00454003	0.00161093	0.00453996	0.169325	0.035953	0.728059	2.48159e-06	1.41009e-05	755	66430	T	C	0.854411	0.0103774	0.00675694	0.0086947	0.00680407	0.149319	0.0564098	0.124583	0.00812004	0.00824989	1460	78420	T	C	0.85454	-0.00592937	0.0061265	-0.00921447	0.00618169	0.183735	0.0462929	0.333132	7.2186e-05	0.000237141
eGFR	adj-BMI	rs77338535	9	137132960	2208	144534	T	C	0.854437	0.00199606	0.00440671	0.00202181	0.00440664	0.159679	0.0344309	0.650578	3.52345e-06	1.86889e-05	754	66273	T	C	0.85442	0.0103372	0.00660781	0.00864497	0.00665512	0.149873	0.0540319	0.117724	0.00554076	0.00544414	1454	78261	T	C	0.854447	-0.00523435	0.00590685	-0.00824922	0.00596098	0.168544	0.0442522	0.375537	0.000139687	0.000480775
eGFR	standard	rs71484669	10	123210766	2215	144850	A	G	0.96645	-0.000942572	0.00879958	-0.00127712	0.00880082	0.320545	0.0661888	0.914697	1.27962e-06	8.06827e-06	755	66430	A	G	0.967083	-0.00207318	0.0127994	-0.00769286	0.0128868	0.428559	0.110497	0.871326	0.000105118	0.000535648	1460	78420	A	G	0.965918	0.000144963	0.0120926	-0.00459266	0.0122232	0.255627	0.0828634	0.990435	0.00203605	0.00855226
eGFR	adj-BMI	rs71484669	10	123210766	2208	144534	A	G	0.966445	-0.00116709	0.00851394	-0.00151231	0.00851497	0.316824	0.0648846	0.890967	1.04547e-06	6.62297e-06	754	66273	A	G	0.967088	0.000186946	0.0124548	-0.0055859	0.0125433	0.439245	0.105142	0.988024	2.94563e-05	0.000162045	1454	78261	A	G	0.965904	-0.00204769	0.0116482	-0.00658507	0.0117676	0.244412	0.0825029	0.860456	0.00305186	0.0123059
eGFR	standard	rs145247878	11	30556585	2215	144850	T	C	0.968948	-0.0350943	0.0093945	-0.0352325	0.0093944	-0.354526	0.0766411	0.000187248	3.73172e-06	1.93755e-08	755	66430	T	C	0.968925	-0.0285802	0.0139559	-0.0254599	0.014067	-0.279067	0.10258	0.04057	0.00651864	0.00217673	1460	78420	T	C	0.968968	-0.0400981	0.0127004	-0.0331796	0.0127943	-0.392498	0.104312	0.0015927	0.000168066	7.37261e-06
eGFR	adj-BMI	rs145247878	11	30556585	2208	144534	T	C	0.968941	-0.0321083	0.00912254	-0.0322546	0.00912214	-0.32139	0.0718942	0.000432095	7.81007e-06	7.47925e-08	754	66273	T	C	0.968903	-0.0235773	0.0135845	-0.0210323	0.0136963	-0.227343	0.0959667	0.0826344	0.0178373	0.0100652	1454	78261	T	C	0.968974	-0.0393393	0.0123027	-0.0329449	0.0124017	-0.36606	0.0980468	0.00138565	0.000188824	6.48832e-06
eGFR	adj-BMI	rs11236095	11	74107144	2208	144534	T	A	0.863858	-0.00339227	0.00454686	-0.00323888	0.00454688	0.174379	0.0379759	0.455626	4.39345e-06	2.01817e-05	754	66273	T	A	0.864557	-0.00439221	0.00675848	-0.00616394	0.00680024	0.174406	0.0604264	0.515769	0.00389858	0.0130907	1454	78261	T	A	0.863272	-0.00264851	0.00614172	-0.00564247	0.00619317	0.171194	0.0479048	0.666299	0.000352062	0.00152046
eGFR	standard	rs4265725	14	49293500	2215	144850	C	G	0.916757	0.0156803	0.00579054	0.0157149	0.00579048	0.218911	0.0461283	0.00677078	2.07794e-06	2.93652e-07	755	66430	C	G	0.916808	0.0264745	0.00856948	0.0245672	0.00862287	0.188899	0.0755347	0.00200563	0.0123906	0.000302551	1460	78420	C	G	0.916716	0.00680898	0.00784992	0.00229013	0.00792546	0.238642	0.0575213	0.385726	3.34278e-05	0.000125474
eGFR	adj-BMI	rs4265725	14	49293500	2208	144534	C	G	0.916748	0.0150124	0.00560775	0.015045	0.00560768	0.215725	0.0442913	0.00742672	1.11263e-06	1.6961e-07	754	66273	C	G	0.916806	0.0264161	0.00836061	0.0241427	0.00841158	0.224648	0.0749236	0.00157993	0.00271431	6.12516e-05	1454	78261	C	G	0.9167	0.00542057	0.0075521	0.00126843	0.00762663	0.219709	0.0546403	0.472907	5.7951e-05	0.00023545
eGFR	adj-BMI	rs75668445	14	100082470	2208	144534	C	T	0.974823	0.00188126	0.00979956	0.00108677	0.00979914	-0.369537	0.0826097	0.847762	7.70271e-06	4.47219e-05	754	66273	C	T	0.974652	0.00929054	0.0145001	0.0140615	0.0145791	-0.472278	0.139863	0.521702	0.000733547	0.00276471	1454	78261	C	T	0.974967	-0.00367572	0.0132867	0.00106537	0.0134	-0.310395	0.102477	0.782052	0.00245434	0.00967828
eGFR	standard	rs1437756	15	96913723	2215	144850	T	C	0.520015	0.00128622	0.00319867	0.00127782	0.00319865	-0.111478	0.025168	0.687603	9.45188e-06	5.16098e-05	755	66430	T	C	0.519365	-0.0010907	0.00472002	-0.000106566	0.0047506	-0.0875233	0.0413612	0.817253	0.0343385	0.10286	1460	78420	T	C	0.520562	0.0030713	0.00434655	0.00532431	0.00438873	-0.124255	0.0316755	0.47981	8.7545e-05	0.00036243
eGFR	standard	rs57702163	16	9344661	2215	144850	T	C	0.824668	-0.000846882	0.00419267	-0.000759366	0.00419259	0.168234	0.0340513	0.839924	7.78841e-07	4.93622e-06	755	66430	T	C	0.82484	-0.00981889	0.00616536	-0.0126078	0.00620093	0.271025	0.05739	0.111252	2.32944e-06	4.43035e-06	1460	78420	T	C	0.82452	0.00670964	0.00571398	0.0046164	0.00576801	0.115338	0.0422322	0.240295	0.00631323	0.0119043
eGFR	adj-BMI	rs57702163	16	9344661	2208	144534	T	C	0.824686	-0.00252277	0.00406916	-0.00243669	0.00406901	0.167863	0.0325105	0.535276	2.42583e-07	1.38628e-06	754	66273	T	C	0.824789	-0.0111822	0.00601259	-0.013625	0.00604866	0.237069	0.0545771	0.0629134	1.40077e-05	1.62901e-05	1454	78261	T	C	0.824595	0.00485042	0.00552401	0.00247726	0.00557751	0.130925	0.04032	0.379911	0.00116571	0.00341735
eGFR	standard	rs9892080	17	20204389	2215	144850	T	C	0.976254	-0.00727951	0.0104901	-0.00781215	0.0104901	-0.412039	0.0880654	0.487719	2.88573e-06	1.36226e-05	755	66430	T	C	0.976225	0.00487634	0.01558	0.00794709	0.0156686	-0.276859	0.147726	0.754291	0.0609106	0.164598	1460	78420	T	C	0.976279	-0.0180212	0.0141631	-0.0102243	0.0142837	-0.487203	0.109992	0.203229	9.44843e-06	2.35286e-05
eGFR	adj-BMI	rs10426124	19	17331119	2208	144534	T	C	0.882243	0.00359739	0.00484022	0.00360142	0.00484021	0.171951	0.0385196	0.457343	8.04478e-06	3.47467e-05	754	66273	T	C	0.881098	0.0042457	0.00718735	0.00351249	0.00722722	0.0693263	0.0690776	0.554709	0.315571	0.506415	1454	78261	T	C	0.883208	0.00284801	0.00654523	-0.00128998	0.00661236	0.219913	0.0463162	0.66347	2.05351e-06	1.13015e-05
eGFR	adj-BMI	rs73168617	22	30756016	2208	144534	T	C	0.931198	-0.0130019	0.00620456	-0.0130054	0.00620456	-0.229852	0.0509845	0.0361232	6.53568e-06	4.29016e-06	754	66273	T	C	0.931401	-0.0110852	0.00923565	-0.00812522	0.0092887	-0.255188	0.0871607	0.230038	0.0034138	0.00674532	1454	78261	T	C	0.931021	-0.0139362	0.00836871	-0.0100066	0.00844564	-0.21934	0.0628179	0.0958576	0.00047998	0.000558138
Free testosterone	standard	rs6658531	1	4957385	1788	119802	T	C	0.744071	-0.0011695	0.00275168	-0.00124316	0.00275171	-0.109298	0.0232371	0.670828	2.55649e-06	1.43093e-05	678	60539	T	C	0.744112	0.00107345	0.00373109	0.00248032	0.00375001	-0.131462	0.03718	0.773573	0.000406501	0.00183931	1110	59263	T	C	0.744033	-0.00432807	0.0039703	-0.00290858	0.00400875	-0.0814314	0.0288934	0.275664	0.00482736	0.00997851
Free testosterone	adj-BMI	rs6658531	1	4957385	1783	119529	T	C	0.744098	-0.000962286	0.0027256	-0.00103167	0.0027256	-0.105062	0.0228335	0.724048	4.20025e-06	2.36275e-05	677	60394	T	C	0.744161	0.000507727	0.00372396	0.00187106	0.00374273	-0.127112	0.0372278	0.891552	0.000639137	0.00290375	1106	59135	T	C	0.744038	-0.00538235	0.00376605	-0.00434163	0.0038029	-0.0597199	0.0272164	0.152953	0.0282166	0.0309046
Free testosterone	adj-BMI	rs115529561	2	207675609	1783	119529	G	C	0.865123	0.000660991	0.00349494	0.000700024	0.00349488	-0.130849	0.0295525	0.849992	9.52531e-06	5.40042e-05	677	60394	G	C	0.865836	0.00231083	0.00478038	0.00325001	0.00479904	-0.0824526	0.0515431	0.628813	0.109669	0.241607	1106	59135	G	C	0.864395	-0.0002717	0.00483206	0.0023767	0.00488168	-0.142366	0.0341918	0.95516	3.13057e-05	0.000170917
Free testosterone	standard	rs36124256	3	195915562	1788	119802	C	A	0.61069	-0.00267317	0.00246636	-0.00269436	0.00246642	-0.0958673	0.0215061	0.27843	8.28555e-06	2.82671e-05	678	60539	C	A	0.610977	-0.0018936	0.00334348	-0.000529252	0.00336018	-0.124499	0.0335567	0.571151	0.000207168	0.000890611	1110	59263	C	A	0.610389	-0.00321135	0.00355448	-0.00189195	0.00358658	-0.0731534	0.0268391	0.366279	0.00641789	0.0162608
Free testosterone	standard	rs115507241	5	29708415	1788	119802	C	G	0.941195	-0.00282954	0.0052189	-0.00264253	0.00521764	-0.213909	0.0480751	0.5877	8.60815e-06	4.6517e-05	678	60539	C	G	0.941518	-0.00628716	0.00704775	-0.0032953	0.00706077	-0.203984	0.0771845	0.37235	0.00822223	0.0236207	1110	59263	C	G	0.940868	0.00157034	0.00754369	0.00459162	0.00761513	-0.184819	0.0550247	0.8351	0.000782692	0.0035148
Free testosterone	adj-BMI	rs115507241	5	29708415	1783	119529	C	G	0.941164	-0.00285655	0.00516361	-0.00267396	0.00516222	-0.216161	0.0484175	0.580121	8.02468e-06	4.36401e-05	677	60394	C	G	0.941483	-0.006055	0.00702718	-0.00317176	0.00704013	-0.196302	0.0768739	0.388877	0.0106626	0.030299	1106	59135	C	G	0.940841	0.00368179	0.00712456	0.0064771	0.00718593	-0.172066	0.0548923	0.605314	0.00172081	0.00649924
Free testosterone	standard	rs13358835	5	131474170	1788	119802	G	A	0.913536	0.00758044	0.00428335	0.00751184	0.00428337	-0.165386	0.0359611	0.0767697	4.24447e-06	5.36325e-06	678	60539	G	A	0.914264	0.0102385	0.00573777	0.0113021	0.00577057	-0.0954758	0.0542801	0.0743593	0.0785869	0.0435596	1110	59263	G	A	0.912799	0.0026709	0.00622451	0.00609299	0.00628052	-0.196336	0.0469751	0.667855	2.92069e-05	0.000147569
Free testosterone	adj-BMI	rs1400927	7	9715652	1783	119529	A	G	0.694572	0.00282404	0.00257768	0.00275943	0.00257772	-0.0971269	0.021855	0.273266	8.82384e-06	2.82754e-05	677	60394	A	G	0.692535	0.00319786	0.00348327	0.00423352	0.00350404	-0.0901659	0.0322131	0.358586	0.00512541	0.0131605	1106	59135	A	G	0.696634	0.0014771	0.00359442	0.00286396	0.00362457	-0.0836089	0.027977	0.681114	0.00280359	0.0105763
Free testosterone	standard	rs62475813	7	154538602	1788	119802	A	G	0.863813	-0.00541187	0.00349288	-0.00541409	0.00349288	-0.137025	0.0299737	0.121285	4.84215e-06	9.23969e-06	678	60539	A	G	0.864196	0.000310841	0.00472524	0.00105565	0.00474551	-0.0642944	0.049492	0.94755	0.193915	0.427983	1110	59263	A	G	0.863426	-0.0101022	0.00503426	-0.00706156	0.00508272	-0.170614	0.0367018	0.0447832	3.34082e-06	2.47816e-06
Free testosterone	adj-BMI	rs62475813	7	154538602	1783	119529	A	G	0.863847	-0.00521142	0.00345749	-0.00521	0.00345749	-0.13379	0.0295241	0.131738	5.8548e-06	1.17119e-05	677	60394	A	G	0.864228	0.000238657	0.00471964	0.000955982	0.00473984	-0.0618004	0.0494592	0.959671	0.211474	0.456549	1106	59135	A	G	0.863463	-0.00907196	0.00476964	-0.00640341	0.00481568	-0.149622	0.0347673	0.0571685	1.68089e-05	1.43948e-05
Free testosterone	standard	rs28693007	8	9445974	1788	119802	G	T	0.641449	0.00132018	0.00249734	0.00136009	0.0024973	-0.0983757	0.0210224	0.597059	2.87486e-06	1.50189e-05	678	60539	G	T	0.640993	0.000129593	0.00337301	0.00162103	0.00338841	-0.131459	0.0349103	0.969352	0.000166133	0.000828146	1110	59263	G	T	0.641917	0.00282622	0.00360704	0.00443019	0.00364333	-0.0847881	0.0257503	0.433317	0.000992315	0.0033152
Free testosterone	adj-BMI	rs28693007	8	9445974	1783	119529	G	T	0.641499	0.00182083	0.00247344	0.00185883	0.00247342	-0.0964243	0.0205972	0.461637	2.84878e-06	1.31049e-05	677	60394	G	T	0.641024	-0.00027897	0.00336417	0.00122604	0.00337935	-0.132404	0.0349524	0.933912	0.000151799	0.00076557	1106	59135	G	T	0.641987	0.00491473	0.00342145	0.00644706	0.00345644	-0.0812576	0.0242171	0.150875	0.00079257	0.001344
Free testosterone	standard	rs712461	14	48488489	1788	119802	A	G	0.735269	0.00670913	0.00273446	0.00674981	0.00273453	0.111227	0.0236437	0.0141455	2.54759e-06	8.32516e-07	678	60539	A	G	0.736726	0.00707695	0.00370419	0.00524053	0.00372677	0.169403	0.0336886	0.0560658	4.94302e-07	4.59804e-07	1110	59263	A	G	0.733796	0.00654068	0.00394036	0.0051858	0.00397132	0.0759535	0.0315811	0.0969312	0.0161713	0.0149105
Free testosterone	adj-BMI	rs712461	14	48488489	1783	119529	A	G	0.735274	0.00642023	0.00270783	0.0064596	0.00270788	0.111748	0.0232673	0.0177406	1.5647e-06	6.24903e-07	677	60394	A	G	0.736797	0.00739976	0.00369635	0.00556397	0.00371879	0.16912	0.0336973	0.0452947	5.19951e-07	4.04262e-07	1106	59135	A	G	0.733733	0.0056315	0.00374256	0.00423004	0.00377141	0.0785769	0.0302148	0.132397	0.00930579	0.0117524
Free testosterone	standard	rs11631621	15	62094844	1788	119802	A	G	0.678798	0.00428938	0.00256363	0.0041825	0.00256384	-0.110818	0.022517	0.0942952	8.58776e-07	1.29716e-06	678	60539	A	G	0.68004	0.00621998	0.00347418	0.00721461	0.00349026	-0.102039	0.0362997	0.0733985	0.00493864	0.00376994	1110	59263	A	G	0.677537	0.0027288	0.00369561	0.0049087	0.0037282	-0.122972	0.0282542	0.460278	1.34691e-05	5.81854e-05
Free testosterone	adj-BMI	rs11631621	15	62094844	1783	119529	A	G	0.67881	0.00353659	0.00254038	0.0034369	0.00254056	-0.104731	0.0222292	0.163877	2.4603e-06	5.57439e-06	677	60394	A	G	0.680121	0.00669707	0.00346886	0.00774261	0.00348498	-0.107151	0.036221	0.0535299	0.00309393	0.00189346	1106	59135	A	G	0.677478	0.000431043	0.00351942	0.00243083	0.00355019	-0.112816	0.0270444	0.902522	3.02555e-05	0.000164875
Gamma glutamyltransferase	standard	rs112521908	2	56588191	2217	144953	G	A	0.94487	0.00983607	0.00741697	0.00994892	0.00741669	-0.317078	0.0635451	0.184787	6.04377e-07	1.48211e-06	757	66469	G	A	0.945251	0.00685266	0.0100304	0.00852287	0.0100979	-0.133188	0.0871324	0.494488	0.126371	0.248118	1460	78484	G	A	0.94455	0.0126743	0.0106202	0.0199664	0.0107001	-0.410009	0.0866873	0.232707	2.24802e-06	6.03116e-06
Gamma glutamyltransferase	adj-BMI	rs112521908	2	56588191	2217	144953	G	A	0.94487	0.00983607	0.00741697	0.00994892	0.00741669	-0.317078	0.0635451	0.184787	6.04377e-07	1.48211e-06	756	66311	G	A	0.945196	0.00263675	0.00952458	0.0041693	0.00958544	-0.122049	0.0850551	0.781905	0.151304	0.343899	1461	78642	G	A	0.944529	0.0116991	0.0101734	0.0182144	0.0102486	-0.365775	0.0835977	0.250157	1.21201e-05	3.19393e-05
Gamma glutamyltransferase	standard	rs113581737	4	87700563	2217	144953	A	C	0.845467	0.0114299	0.00465068	0.0113956	0.00465074	0.166863	0.0368599	0.0139838	5.98381e-06	1.5982e-06	757	66469	A	C	0.844785	8.49444e-05	0.00626257	-0.00171595	0.00630156	0.151473	0.0565292	0.989178	0.00737185	0.0275885	1460	78484	A	C	0.846043	0.0204332	0.00668652	0.0171833	0.00675413	0.17931	0.0476161	0.00224398	0.000166052	6.62032e-06
Gamma glutamyltransferase	adj-BMI	rs113581737	4	87700563	2217	144953	A	C	0.845467	0.0114299	0.00465068	0.0113956	0.00465074	0.166863	0.0368599	0.0139838	5.98381e-06	1.5982e-06	756	66311	A	C	0.844723	0.00215294	0.0059762	0.000191981	0.00601378	0.164719	0.0536375	0.718659	0.00213368	0.0083402	1461	78642	A	C	0.846045	0.0204487	0.00644709	0.0175824	0.00651035	0.158237	0.0467126	0.00151515	0.000705442	1.90084e-05
Gamma glutamyltransferase	adj-BMI	rs658910	5	32471376	2210	144636	A	G	0.731485	-0.00522656	0.00367082	-0.00532612	0.00367096	-0.142792	0.0312916	0.1545	5.03657e-06	1.11711e-05	756	66311	A	G	0.733114	-0.00703123	0.00493445	-0.00550489	0.00496344	-0.139406	0.0459841	0.154178	0.00243244	0.00355337	1454	78325	A	G	0.730113	-0.0037342	0.00528606	-0.00121465	0.00533064	-0.146543	0.0411556	0.479925	0.00036986	0.00138826
Gamma glutamyltransferase	standard	rs245980	7	29299097	2217	144953	C	T	0.972727	0.0139213	0.0102071	0.0134201	0.0102096	0.343404	0.0749088	0.172604	4.55521e-06	9.6313e-06	757	66469	C	T	0.972431	-0.00606041	0.0138906	-0.00812397	0.0139797	0.188624	0.122362	0.662623	0.123189	0.28047	1460	78484	C	T	0.972969	0.0324504	0.0145886	0.0245454	0.0147767	0.37189	0.0910377	0.0261238	4.40744e-05	1.48862e-05
Gamma glutamyltransferase	adj-BMI	rs245981	7	29299771	2210	144636	G	T	0.972426	0.0169405	0.009735	0.0164439	0.00973712	0.364849	0.0718538	0.0818308	3.8213e-07	4.76489e-07	756	66311	G	T	0.972113	-0.000161467	0.0131842	-0.00214403	0.0132742	0.182493	0.110661	0.990229	0.0991236	0.256543	1454	78325	G	T	0.972684	0.0330599	0.0139675	0.0244748	0.014142	0.406661	0.0889614	0.017937	4.84919e-06	1.31391e-06
Gamma glutamyltransferase	adj-BMI	rs111371281	8	57585165	2210	144636	T	TTTTG	0.539567	-0.00249132	0.00324931	-0.00253188	0.00324929	-0.125178	0.0265848	0.443247	2.494e-06	1.12776e-05	756	66311	T	TTTTG	0.539689	-0.0045343	0.00431455	-0.00349629	0.00434132	-0.0896421	0.0388883	0.29329	0.0211599	0.0396677	1454	78325	T	TTTTG	0.539464	-0.000591926	0.00471836	0.0019234	0.00476249	-0.144553	0.0350382	0.900166	3.69798e-05	0.000198874
Gamma glutamyltransferase	standard	rs9297885	8	91732986	2217	144953	T	C	0.945651	0.00764586	0.00746445	0.00721001	0.00746645	0.245459	0.054988	0.305692	8.04964e-06	2.60946e-05	757	66469	T	C	0.946037	0.0068078	0.0102206	0.00539455	0.0102808	0.129271	0.0950087	0.505356	0.173634	0.31533	1460	78484	T	C	0.945328	0.00553343	0.010618	-0.000564337	0.0107556	0.281145	0.066338	0.602272	2.25453e-05	0.00010238
Gamma glutamyltransferase	adj-BMI	rs10092379	8	91797768	2210	144636	T	C	0.946116	0.00386745	0.0071747	0.00348309	0.00717605	0.250885	0.0539197	0.589859	3.27234e-06	1.6738e-05	756	66311	T	C	0.946412	0.00265303	0.00974926	0.00111771	0.00980963	0.140934	0.0877612	0.785525	0.1083	0.26369	1454	78325	T	C	0.945868	0.00276879	0.0102616	-0.00331871	0.0103879	0.286291	0.0660705	0.787299	1.47012e-05	7.83245e-05
Gamma glutamyltransferase	standard	rs7855523	9	104075709	2217	144953	A	G	0.616253	0.00488849	0.00347408	0.00489448	0.00347408	0.131233	0.0282591	0.159389	3.41874e-06	7.5823e-06	757	66469	A	G	0.616146	0.00674077	0.00466082	0.00486984	0.00468873	0.165725	0.0430071	0.148104	0.000116479	0.000203163	1460	78484	A	G	0.616336	0.00269046	0.00500232	0.00075833	0.00505084	0.106512	0.0364888	0.590686	0.00351121	0.0120701
Gamma glutamyltransferase	adj-BMI	rs7855523	9	104075709	2217	144953	A	G	0.616253	0.00488849	0.00347408	0.00489448	0.00347408	0.131233	0.0282591	0.159389	3.41874e-06	7.5823e-06	756	66311	A	G	0.616182	0.00368698	0.00443239	0.00191033	0.00445866	0.157735	0.0410382	0.405507	0.000121235	0.000431458	1461	78642	A	G	0.61622	0.00242266	0.00479893	0.000748498	0.00484442	0.0925451	0.0354503	0.613677	0.00903947	0.0289883
Gamma glutamyltransferase	adj-BMI	rs7122341	11	1781790	2210	144636	C	T	0.788345	0.00472729	0.00395944	0.00478443	0.00395936	0.14152	0.0319724	0.232505	9.58469e-06	2.62258e-05	756	66311	C	T	0.787463	0.00203384	0.00529008	0.00068239	0.00532136	0.121998	0.0490756	0.700636	0.012922	0.0420055	1454	78325	C	T	0.789089	0.00597633	0.00572815	0.00331478	0.00578526	0.150594	0.041032	0.296797	0.0002424	0.000647874
Gamma glutamyltransferase	standard	rs141830739	11	100522270	2217	144953	C	T	0.974647	-0.00146894	0.0110112	-0.0018927	0.0110104	0.417105	0.0917265	0.893873	5.43464e-06	3.17868e-05	757	66469	C	T	0.974525	0.0193337	0.0147035	0.01758	0.0147797	0.141483	0.143833	0.188541	0.325281	0.265599	1460	78484	C	T	0.97475	-0.0220732	0.015956	-0.0326291	0.0161154	0.549921	0.114908	0.16655	1.70351e-06	4.17792e-06
Gamma glutamyltransferase	adj-BMI	rs141830739	11	100522270	2210	144636	C	T	0.974631	0.00044807	0.010442	2.33748e-05	0.010441	0.403105	0.0880486	0.965773	4.68978e-06	2.80828e-05	756	66311	C	T	0.974508	0.0190828	0.013858	0.0171724	0.013913	0.153888	0.146107	0.168506	0.292224	0.233705	1454	78325	C	T	0.974735	-0.0183011	0.0151889	-0.0284261	0.0153458	0.526749	0.107561	0.228242	9.71956e-07	3.14465e-06
Gamma glutamyltransferase	standard	rs148954776	12	109335476	2217	144953	C	T	0.798566	-0.00227934	0.00421312	-0.0022693	0.00421312	-0.157304	0.0344567	0.588501	4.98839e-06	2.573e-05	757	66469	C	T	0.798335	-0.0126572	0.00567751	-0.0116647	0.00571226	-0.0850041	0.0518776	0.0257905	0.101307	0.0214324	1460	78484	C	T	0.798762	0.0057537	0.00605235	0.00924738	0.0061093	-0.194162	0.0447214	0.341779	1.41459e-05	5.23455e-05
Gamma glutamyltransferase	adj-BMI	rs148954776	12	109335476	2217	144953	C	T	0.798566	-0.00227934	0.00421312	-0.0022693	0.00421312	-0.157304	0.0344567	0.588501	4.98839e-06	2.573e-05	756	66311	C	T	0.798278	-0.0104809	0.0054002	-0.00976864	0.0054319	-0.0609476	0.0503571	0.0522791	0.226161	0.0731854	1461	78642	C	T	0.798773	0.00404825	0.00582287	0.00724108	0.00587521	-0.177758	0.0440378	0.486909	5.42591e-05	0.000226593
Gamma glutamyltransferase	adj-BMI	rs73159846	12	128908219	2217	144953	G	A	0.949994	0.00142154	0.00788035	0.00106441	0.00788159	0.26897	0.0596157	0.856847	6.43015e-06	3.70275e-05	756	66311	G	A	0.949104	-0.00754071	0.0100125	-0.00877221	0.0100706	0.105181	0.0937696	0.451372	0.261994	0.400842	1461	78642	G	A	0.950704	0.0119333	0.011026	0.00547969	0.0111558	0.314859	0.0727654	0.279127	1.51126e-05	4.34213e-05
Gamma glutamyltransferase	standard	rs117469782	12	128908314	2217	144953	T	C	0.971881	0.0113081	0.0101555	0.0109916	0.0101569	0.342836	0.0759919	0.265497	6.43779e-06	1.88047e-05	757	66469	T	C	0.971501	-0.00968838	0.013782	-0.0114137	0.0138666	0.152759	0.12553	0.482072	0.223639	0.375161	1460	78484	T	C	0.9722	0.0243379	0.0145844	0.0161921	0.0147622	0.407057	0.093368	0.095164	1.30239e-05	1.45559e-05
Gamma glutamyltransferase	adj-BMI	rs7984621	13	112762483	2210	144636	A	C	0.61159	-0.000395716	0.00330025	-0.000392986	0.00330025	-0.121314	0.0266554	0.904558	5.33391e-06	3.14793e-05	756	66311	A	C	0.613312	-0.00797008	0.00442617	-0.00637489	0.00445121	-0.139971	0.0419483	0.0717544	0.0008476	0.000762166	1454	78325	A	C	0.61014	0.00623677	0.00475703	0.00835234	0.00480515	-0.116553	0.033886	0.189836	0.000582644	0.00121506
Gamma glutamyltransferase	adj-BMI	rs117376624	16	26070030	2210	144636	T	C	0.974937	0.00470574	0.0103782	0.00486364	0.0103789	0.412551	0.092542	0.650243	8.27347e-06	4.50545e-05	756	66311	T	C	0.974808	-0.00174068	0.0136878	-0.00467457	0.0137521	0.331987	0.141848	0.898805	0.0192611	0.0642274	1454	78325	T	C	0.975046	0.00915696	0.0151197	0.000625878	0.0152525	0.43474	0.115015	0.544759	0.000156923	0.000680077
Gamma glutamyltransferase	adj-BMI	rs16966150	16	63568920	2210	144636	A	G	0.905806	-0.00925126	0.0055291	-0.00903455	0.00552944	0.223938	0.0475197	0.0942893	2.44675e-06	3.62243e-06	756	66311	A	G	0.905639	-0.00725617	0.00736114	-0.00931622	0.00740322	0.187964	0.0693726	0.324261	0.00673882	0.0158237	1454	78325	A	G	0.905948	-0.00995143	0.00801721	-0.0139027	0.00808493	0.236263	0.0625358	0.21451	0.000158065	0.000367763
HbA1c	standard	rs16823713	1	37420811	2202	144853	G	A	0.963534	-0.00411732	0.00935846	-0.00365331	0.00935728	0.34686	0.0751208	0.659969	3.88655e-06	2.19837e-05	748	66466	G	A	0.963311	-0.00483227	0.0143493	-0.00863533	0.0144259	0.366628	0.140098	0.736298	0.00887201	0.0308387	1454	78387	G	A	0.963722	-0.00572242	0.0122429	-0.0113752	0.0123627	0.344281	0.0877669	0.640209	8.75738e-05	0.000425431
HbA1c	adj-BMI	rs16823713	1	37420811	2196	144524	G	A	0.963502	-0.00689003	0.0091826	-0.00644367	0.00918234	0.339557	0.0764926	0.453053	9.03442e-06	4.07564e-05	747	66301	G	A	0.96328	-0.004865	0.0140111	-0.00833417	0.0140714	0.333912	0.149832	0.728422	0.0258423	0.0775198	1449	78223	G	A	0.96369	-0.00989228	0.012053	-0.0155767	0.0121704	0.345846	0.0867229	0.411801	6.66492e-05	0.000270296
HbA1c	standard	rs9824879	3	117254932	2202	144853	T	A	0.591938	-0.00256866	0.00356171	-0.00252971	0.00356187	-0.122325	0.0271825	0.470795	6.79061e-06	2.91764e-05	748	66466	T	A	0.590792	0.000489693	0.00550747	0.00249495	0.00554362	-0.173198	0.0482725	0.92915	0.000333331	0.00160072	1454	78387	T	A	0.592902	-0.00496711	0.00461804	-0.00333003	0.00466545	-0.0888891	0.032558	0.282111	0.00633009	0.0129194
HbA1c	adj-BMI	rs9824879	3	117254932	2196	144524	T	A	0.591951	-0.00264964	0.00348283	-0.0026096	0.003483	-0.118469	0.0265258	0.446794	7.96241e-06	3.28617e-05	747	66301	T	A	0.590846	-0.000666434	0.00537478	0.00109767	0.0054107	-0.152016	0.0466239	0.901321	0.00111227	0.00483914	1449	78223	T	A	0.592879	-0.00451741	0.00452172	-0.00282999	0.00456802	-0.0916122	0.0319137	0.317771	0.00409668	0.00945813
HbA1c	standard	5:160597228_TTG_T	5	160597228	2202	144853	TTG	T	0.621966	-0.00602176	0.00360996	-0.00601448	0.00360994	0.125976	0.0282704	0.0952968	8.34628e-06	1.33408e-05	748	66466	TTG	T	0.622761	-0.0071762	0.00563237	-0.00861853	0.00566619	0.137045	0.0513543	0.202628	0.00761615	0.0132588	1454	78387	TTG	T	0.621295	-0.00546124	0.00464237	-0.00765213	0.00468796	0.117986	0.033689	0.239438	0.000461431	0.00111299
HbA1c	standard	rs116857640	6	145830924	2202	144853	A	C	0.952267	0.0022549	0.00826816	0.0020397	0.00826988	0.259631	0.0584529	0.785067	8.92414e-06	4.76539e-05	748	66466	A	C	0.951838	0.00410477	0.0127949	3.71515e-05	0.0128824	0.351617	0.109001	0.748352	0.00125618	0.00510444	1454	78387	A	C	0.952629	6.862e-05	0.0107101	-0.00419472	0.0108408	0.219789	0.068188	0.994888	0.00126733	0.00550033
HbA1c	standard	rs544374812	7	7336813	2202	144853	G	A	0.979565	0.00872827	0.0127351	0.00898663	0.0127371	-0.419256	0.0896767	0.493109	2.9367e-06	1.56593e-05	748	66466	G	A	0.979839	0.00611217	0.0198025	0.0118053	0.019941	-0.447412	0.16915	0.757583	0.00816758	0.0290763	1454	78387	G	A	0.979335	0.0103803	0.0164525	0.0177645	0.0166535	-0.411069	0.101655	0.528088	5.25978e-05	0.000258832
HbA1c	adj-BMI	rs544374812	7	7336813	2196	144524	G	A	0.979563	0.00928496	0.0124088	0.00952932	0.0124115	-0.374121	0.0836757	0.454307	7.78241e-06	3.93677e-05	747	66301	G	A	0.97982	0.00469457	0.0191039	0.00932547	0.0192361	-0.363372	0.164161	0.805884	0.0268628	0.0841236	1449	78223	G	A	0.979347	0.0117482	0.0161321	0.0186964	0.0163432	-0.385878	0.0924066	0.46646	2.96844e-05	0.000150185
HbA1c	adj-BMI	rs34326283	9	810477	2196	144524	CTTT	C	0.983616	-0.00166339	0.0137249	-0.00102278	0.0137269	-0.468701	0.104718	0.903537	7.61196e-06	4.40906e-05	747	66301	CTTT	C	0.983988	-0.0212481	0.0218139	-0.0152253	0.0219389	-0.576531	0.204941	0.330026	0.00490588	0.011589	1449	78223	CTTT	C	0.983304	0.0119585	0.0173559	0.0204608	0.0175388	-0.40381	0.121779	0.490813	0.000913395	0.0032148
HbA1c	standard	9:139836694_C_T	9	139836694	2202	144853	T	C	0.953942	0.0166389	0.0082929	0.0169926	0.00829392	-0.286305	0.0636531	0.0448127	6.86279e-06	5.81459e-06	748	66466	T	C	0.953737	0.00959101	0.0128356	0.0152211	0.012916	-0.44888	0.115714	0.454931	0.000104797	0.000407259	1454	78387	T	C	0.954116	0.0204066	0.0107301	0.0241168	0.0108451	-0.191955	0.0744853	0.0571965	0.00996362	0.00631171
HbA1c	adj-BMI	rs144943784	15	96324536	2196	144524	T	G	0.987893	-0.0109441	0.0166061	-0.00963166	0.0166154	-0.542781	0.116052	0.50987	2.9105e-06	1.31786e-05	747	66301	T	G	0.987635	-0.024906	0.0256598	-0.0194025	0.025901	-0.398363	0.178482	0.331734	0.0256181	0.0460289	1449	78223	T	G	0.98811	0.00168688	0.0214625	0.0146636	0.0216934	-0.63426	0.148883	0.937354	2.0431e-05	0.000114387
HbA1c	standard	rs774069597	16	11227532	2202	144853	G	GTCA	0.966835	-0.011666	0.0098395	-0.0119742	0.00983922	-0.397564	0.0806046	0.235769	8.12803e-07	2.46924e-06	748	66466	G	GTCA	0.966581	-0.0132747	0.0151755	-0.00750638	0.0152653	-0.457951	0.140756	0.381714	0.0011399	0.00350426	1454	78387	G	GTCA	0.96705	-0.00932056	0.0128056	-0.00371483	0.012918	-0.360943	0.0973554	0.466704	0.000209334	0.00076054
HbA1c	adj-BMI	rs774069597	16	11227532	2196	144524	G	GTCA	0.966842	-0.010115	0.00966254	-0.010383	0.00966219	-0.363102	0.0785819	0.295179	3.82473e-06	1.27744e-05	747	66301	G	GTCA	0.966632	-0.0097122	0.014812	-0.00469832	0.0149088	-0.396642	0.131106	0.51202	0.00248343	0.00825736	1449	78223	G	GTCA	0.967019	-0.0089215	0.012624	-0.00365636	0.0127309	-0.338708	0.0980254	0.479748	0.000549671	0.0019412
HbA1c	adj-BMI	rs79567338	16	87756563	2196	144524	C	G	0.906888	-0.0166755	0.00599284	-0.016497	0.00599213	0.224822	0.0462849	0.0053929	1.18971e-06	2.10637e-07	747	66301	C	G	0.906861	-0.0106926	0.00929707	-0.0122637	0.00934949	0.153254	0.0884019	0.250103	0.0829875	0.116976	1449	78223	C	G	0.906913	-0.0209087	0.00771826	-0.0254023	0.00780015	0.256496	0.052946	0.00674875	1.26946e-06	2.93919e-07
HbA1c	standard	rs76317988	17	47574967	2202	144853	T	G	0.946807	0.00614903	0.00791629	0.00604785	0.00791724	0.248108	0.0546982	0.437302	5.73451e-06	2.1378e-05	748	66466	T	G	0.946429	-0.00229689	0.0123305	-0.00503254	0.0124121	0.261008	0.104967	0.852228	0.0128981	0.0451478	1454	78387	T	G	0.947126	0.0128769	0.0101768	0.00822124	0.0103054	0.238112	0.0630007	0.205759	0.000157141	0.000282474
HbA1c	adj-BMI	rs4507186	21	22351811	2196	144524	A	C	0.615318	-0.00479174	0.00351198	-0.00483152	0.0035121	0.121433	0.0273155	0.172442	8.76584e-06	2.16065e-05	747	66301	A	C	0.614948	-0.00273508	0.00544472	-0.00405951	0.00547553	0.115786	0.0516656	0.615431	0.0250214	0.0713886	1449	78223	A	C	0.615628	-0.00610804	0.00453672	-0.00835435	0.00458479	0.121242	0.0314473	0.178187	0.000115546	0.000262827
HDL cholesterol	standard	rs3904916	1	58625501	2032	132496	G	A	0.856819	-0.00192254	0.00475476	-0.00192276	0.00475476	0.186185	0.0381865	0.685963	1.08438e-06	6.40656e-06	689	61340	G	A	0.857305	-0.00792286	0.00699998	-0.00956149	0.00704188	0.13519	0.0647182	0.257701	0.0367169	0.0591255	1343	71156	G	A	0.856399	0.00297107	0.00646127	-0.000810872	0.0065234	0.214462	0.0472414	0.64564	5.63313e-06	2.94387e-05
HDL cholesterol	adj-BMI	rs6666175	1	58659355	2025	132207	G	C	0.858663	0.000164576	0.00450223	0.000158219	0.00450224	0.168947	0.0356218	0.97084	2.10791e-06	1.30065e-05	688	61192	G	C	0.859021	-0.00174274	0.00666298	-0.00332135	0.00670529	0.129905	0.0599193	0.793664	0.0301594	0.0923414	1337	71015	G	C	0.858351	0.00216701	0.00608247	-0.00117369	0.0061417	0.189393	0.0441044	0.721637	1.75331e-05	9.10425e-05
HDL cholesterol	standard	rs77889456	3	17029273	2032	132496	C	T	0.943801	0.00676614	0.00735131	0.00678988	0.0073513	-0.279367	0.0608394	0.357365	4.39267e-06	1.70539e-05	689	61340	C	T	0.943384	0.0176342	0.0108295	0.0200937	0.0108895	-0.241803	0.103336	0.103451	0.0192856	0.0177617	1343	71156	C	T	0.944151	-0.00304143	0.00999242	0.00278279	0.0100842	-0.298409	0.0749293	0.760843	6.81824e-05	0.000347341
HDL cholesterol	adj-BMI	rs2302167	4	15985802	2025	132207	C	A	0.96945	-0.00655528	0.00905156	-0.00690489	0.00905144	0.33271	0.0735026	0.468933	5.99649e-06	2.6828e-05	688	61192	C	A	0.969623	-0.0039289	0.013524	-0.00796343	0.0135845	0.39696	0.143029	0.771423	0.00551377	0.0201657	1337	71015	C	A	0.969303	-0.0100169	0.0121308	-0.0165813	0.0122596	0.310985	0.0849381	0.408953	0.000250923	0.000868542
HDL cholesterol	adj-BMI	rs7698520	4	148928392	2025	132207	T	A	0.613402	-0.00611841	0.00320543	-0.00608546	0.00320539	0.117917	0.0258301	0.0562928	4.9925e-06	5.11015e-06	688	61192	T	A	0.612917	-0.00376056	0.0047285	-0.00545304	0.00475662	0.151354	0.0436829	0.426441	0.000530572	0.00183221	1337	71015	T	A	0.613815	-0.00867144	0.00434689	-0.0104456	0.00438867	0.0990272	0.0318111	0.0460582	0.00185207	0.00113038
HDL cholesterol	adj-BMI	rs79215600	5	117867150	2025	132207	G	A	0.84286	0.00174563	0.00429632	0.00164839	0.00429636	-0.158655	0.0358763	0.684516	9.76633e-06	5.22211e-05	688	61192	G	A	0.842256	0.00764393	0.00637208	0.00994799	0.00640713	-0.20805	0.0612325	0.230296	0.000679559	0.00150741	1337	71015	G	A	0.843372	-0.0036572	0.00579568	-0.00148942	0.00584688	-0.12477	0.0441268	0.528027	0.0046908	0.0150219
HDL cholesterol	adj-BMI	rs72759363	9	113925515	2025	132207	T	C	0.935007	-0.000868342	0.00631962	-0.000490359	0.00631942	0.233085	0.0527372	0.890711	9.8813e-06	5.70338e-05	688	61192	T	C	0.934885	-0.00879033	0.00927477	-0.0119987	0.00933417	0.282134	0.0821551	0.343247	0.000594378	0.00183019	1337	71015	T	C	0.935105	0.00476135	0.00861147	0.00174718	0.00868246	0.198163	0.0677869	0.580326	0.00346311	0.0117826
HDL cholesterol	standard	rs147849800	10	130988759	2032	132496	T	C	0.980477	-0.0196765	0.0121291	-0.0194949	0.0121282	0.426691	0.0913507	0.104749	2.99867e-06	5.86771e-06	689	61340	T	C	0.980444	-0.0111744	0.0182438	-0.0179723	0.0183273	0.74163	0.192001	0.540206	0.000112167	0.00047642	1343	71156	T	C	0.980506	-0.0261863	0.0162283	-0.0321794	0.0164274	0.308622	0.102618	0.106611	0.00263411	0.00354161
HDL cholesterol	adj-BMI	rs1959675	14	38558793	2025	132207	A	C	0.730855	0.00057435	0.00353797	0.000540917	0.00353793	-0.13288	0.0286124	0.871039	3.41477e-06	2.05354e-05	688	61192	A	C	0.733152	-0.00221501	0.00525318	-0.00122285	0.00528364	-0.0909975	0.0493113	0.673279	0.0649841	0.165957	1337	71015	A	C	0.728894	0.00301036	0.00477003	0.00582874	0.00481538	-0.155158	0.0351239	0.527976	9.98811e-06	4.80369e-05
HDL cholesterol	standard	rs2680886	15	65643318	2032	132496	A	T	0.625678	-0.00221322	0.00347239	-0.0021695	0.00347245	-0.12633	0.0276426	0.523879	4.87416e-06	2.34624e-05	689	61340	A	T	0.625385	0.00391941	0.00514722	0.00568485	0.00517519	-0.158983	0.0498668	0.446382	0.00143182	0.00460895	1343	71156	A	T	0.62592	-0.00744478	0.00469557	-0.00537418	0.00474417	-0.108066	0.0331541	0.112855	0.00111614	0.00133682
HDL cholesterol	adj-BMI	rs58209041	15	96909839	2025	132207	A	C	0.768813	0.00220843	0.00373478	0.0023088	0.00373469	0.135569	0.0305434	0.55431	9.05553e-06	4.34385e-05	688	61192	A	C	0.769217	0.000653559	0.00554466	-0.00023092	0.00557509	0.0865355	0.0534718	0.906169	0.105589	0.267733	1337	71015	A	C	0.768471	0.00286364	0.00503499	1.33016e-05	0.00508292	0.160058	0.0370512	0.569527	1.56093e-05	7.40014e-05
HDL cholesterol	standard	rs55995665	18	34115982	2032	132496	A	G	0.640335	-0.00503083	0.0034935	-0.00495893	0.00349331	0.126847	0.0275588	0.149852	4.16883e-06	9.75647e-06	689	61340	A	G	0.639748	-0.0140401	0.00516019	-0.014975	0.00519049	0.0892366	0.0478256	0.00651157	0.0620589	0.00460049	1343	71156	A	G	0.640843	0.00309286	0.00474167	0.000567588	0.0047895	0.140632	0.0337493	0.514225	3.08692e-05	0.000131235
HDL cholesterol	adj-BMI	rs72942838	18	56007303	2025	132207	A	G	0.950159	-0.00514686	0.00714968	-0.00517432	0.00714974	-0.269538	0.060801	0.471603	9.28816e-06	4.27807e-05	688	61192	A	G	0.94979	0.0052131	0.0105022	0.00783062	0.0105624	-0.240166	0.0987892	0.619625	0.0150533	0.0463016	1337	71015	A	G	0.950475	-0.0154367	0.00971462	-0.0101926	0.00979363	-0.283065	0.0763936	0.112057	0.0002111	0.000325321
HDL cholesterol	standard	rs1435992	18	73050640	2032	132496	A	G	0.727107	-0.00375937	0.00375051	-0.00368795	0.00375066	-0.132788	0.0293632	0.316169	6.11832e-06	2.11675e-05	689	61340	A	G	0.726949	-0.00702551	0.00555078	-0.00518229	0.00558398	-0.160067	0.0512906	0.205628	0.00180369	0.00340263	1343	71156	A	G	0.727246	-0.00135835	0.00507814	0.000956478	0.00513078	-0.120776	0.0359223	0.789093	0.000773395	0.00335799
HDL cholesterol	adj-BMI	rs11671681	19	46791939	2025	132207	A	G	0.868856	6.67616e-05	0.00462153	0.000168067	0.00462149	0.17256	0.038027	0.988474	5.68352e-06	3.37497e-05	688	61192	A	G	0.868285	-0.00805205	0.00686857	-0.00928361	0.00690784	0.11815	0.0645151	0.241076	0.0670479	0.0959765	1337	71015	A	G	0.869345	0.00693857	0.00622438	0.00341845	0.00628121	0.195627	0.0469189	0.264962	3.05305e-05	9.02743e-05
HDL cholesterol	adj-BMI	rs143696585	20	15193338	2025	132207	G	A	0.98438	-0.0135133	0.0126267	-0.0143275	0.0126332	0.394597	0.0874571	0.284522	6.4254e-06	2.43857e-05	688	61192	G	A	0.984269	-0.0192654	0.0183985	-0.0265671	0.0185566	0.553071	0.137007	0.295047	5.41818e-05	0.00019439	1337	71015	G	A	0.984475	-0.00595914	0.0172951	-0.0120663	0.0175049	0.296155	0.112066	0.730427	0.00822542	0.0292759
HDL cholesterol	standard	rs6022670	20	52309657	2032	132496	G	T	0.775448	0.00651834	0.00401711	0.00660936	0.00401701	0.148857	0.0326	0.104666	4.96726e-06	7.52624e-06	689	61340	G	T	0.773101	-0.0109104	0.00591267	-0.0121099	0.00594245	0.108515	0.0590391	0.0649994	0.0660589	0.0325827	1343	71156	G	T	0.777459	0.021712	0.00546378	0.0187494	0.00551897	0.169569	0.0387471	7.0737e-05	1.20713e-05	1.81216e-08
HDL cholesterol	adj-BMI	rs6022670	20	52309657	2025	132207	G	T	0.775478	0.00432479	0.00376781	0.00441795	0.00376772	0.145223	0.0306983	0.25104	2.23796e-06	6.88119e-06	688	61192	G	T	0.773175	-0.00833677	0.00556992	-0.00951747	0.00559878	0.106611	0.0550125	0.134458	0.0526292	0.0488517	1337	71015	G	T	0.77745	0.0159614	0.00509615	0.0130879	0.00514686	0.165517	0.0364821	0.00173586	5.70764e-06	1.92673e-07
IGF 1	standard	rs56292042	1	49011232	2206	144260	A	G	0.858853	-0.0117911	0.00512245	-0.0117436	0.00512267	-0.176701	0.0384721	0.0213441	4.36967e-06	1.48975e-06	752	66158	A	G	0.857659	-0.0203648	0.00738387	-0.018225	0.00743701	-0.182816	0.0605481	0.00581534	0.00253319	0.000185032	1454	78102	A	G	0.859859	-0.00493634	0.00707193	-0.00183782	0.00714679	-0.168281	0.0490017	0.485165	0.000594327	0.00205012
IGF 1	standard	rs2120977	1	208361837	2206	144260	C	T	0.601904	-0.010613	0.00363643	-0.0106433	0.0036364	-0.130285	0.0293992	0.00351697	9.35412e-06	7.15252e-07	752	66158	C	T	0.60201	-0.00678252	0.00521473	-0.00568696	0.00524859	-0.0969845	0.0456299	0.19338	0.0335482	0.0428077	1454	78102	C	T	0.601813	-0.014006	0.00503978	-0.011467	0.0050857	-0.142442	0.0379479	0.00545115	0.000174302	1.81312e-05
IGF 1	standard	rs6446101	3	59956983	2206	144260	G	C	0.53477	0.00170697	0.00356326	0.00170672	0.00356326	0.130785	0.0290198	0.631905	6.58308e-06	3.45095e-05	752	66158	G	C	0.534473	-0.00256688	0.00512369	-0.00429662	0.00515366	0.155982	0.0478091	0.616383	0.00110397	0.00434042	1454	78102	G	C	0.53502	0.00516344	0.0049237	0.0030334	0.00497051	0.115697	0.0362497	0.29432	0.00141457	0.00350948
IGF 1	adj-BMI	rs774566	6	113517474	2199	143942	G	A	0.792242	0.00023724	0.00434461	1.57074e-05	0.00434495	-0.173068	0.0374988	0.956453	3.92518e-06	2.36432e-05	751	66000	G	A	0.792981	-0.00536153	0.00627266	-0.00334583	0.00631408	-0.17904	0.054358	0.392692	0.000988686	0.00289273	1448	77942	G	A	0.791623	0.00546085	0.00598671	0.00824678	0.00602938	-0.176394	0.0503442	0.361683	0.000458755	0.00136676
IGF 1	adj-BMI	rs9801171	7	101662635	2199	143942	A	G	0.890392	-0.000624411	0.00563076	-0.000641044	0.00563074	-0.200787	0.04497	0.911701	8.01043e-06	4.63982e-05	751	66000	A	G	0.889866	0.000498516	0.00812347	0.000680524	0.00817835	-0.0161417	0.0693514	0.951067	0.815953	0.971741	1448	77942	A	G	0.890835	-0.00157957	0.00776145	0.00387633	0.00783378	-0.301658	0.0578201	0.838733	1.81655e-07	1.20075e-06
IGF 1	standard	rs2554612	8	3801398	2206	144260	A	G	0.665816	-0.00232942	0.0037606	-0.00237331	0.0037606	0.161198	0.0306625	0.535634	1.46281e-07	8.21192e-07	752	66158	A	G	0.665614	-0.00259501	0.00539721	-0.00342254	0.00543123	0.0717643	0.048302	0.630654	0.137348	0.297451	1454	78102	A	G	0.66599	-0.00319717	0.00520875	-0.00707682	0.00525632	0.209252	0.0391356	0.539342	8.94953e-08	5.06641e-07
IGF 1	adj-BMI	rs2554612	8	3801398	2199	143942	A	G	0.665824	-0.00157008	0.00373375	-0.00161568	0.00373374	0.154292	0.030741	0.674113	5.19123e-07	3.07953e-06	751	66000	A	G	0.665644	-0.00189355	0.00537417	-0.00268139	0.00540748	0.0681416	0.0485514	0.724582	0.16047	0.35225	1448	77942	A	G	0.66598	-0.0023484	0.00516218	-0.00607848	0.00520821	0.201317	0.0392058	0.649164	2.82331e-07	1.66905e-06
IGF 1	standard	rs10751549	10	128081325	2206	144260	A	G	0.548544	-0.00248491	0.00355982	-0.00257089	0.00355983	-0.139637	0.0296611	0.485149	2.50449e-06	1.20014e-05	752	66158	A	G	0.546974	-0.00247462	0.00514339	-0.000752201	0.00517281	-0.164453	0.048391	0.630426	0.00067776	0.0027245	1454	78102	A	G	0.54987	-0.00252392	0.00490346	-0.000299994	0.00494795	-0.125036	0.0370643	0.606747	0.000742212	0.00295664
IGF 1	adj-BMI	rs10751549	10	128081325	2199	143942	A	G	0.548604	-0.00268796	0.00353095	-0.00277268	0.00353099	-0.136548	0.0295898	0.446504	3.93639e-06	1.77534e-05	751	66000	A	G	0.547108	-0.00294137	0.00511507	-0.0012763	0.00514376	-0.159128	0.0486843	0.565264	0.00108095	0.00400628	1448	77942	A	G	0.549867	-0.0025235	0.00485579	-0.000342596	0.00489956	-0.122824	0.0368265	0.603281	0.000852409	0.00335729
IGF 1	standard	rs11026357	11	22001016	2206	144260	A	C	0.967871	-0.00574514	0.0100417	-0.00494232	0.0100401	0.386321	0.0820164	0.567236	2.47365e-06	1.35101e-05	752	66158	A	C	0.967856	-0.0065563	0.0145439	-0.0107884	0.0146195	0.441588	0.143337	0.652138	0.0020647	0.00793567	1454	78102	A	C	0.967884	-0.00470173	0.0138062	-0.0102749	0.0139361	0.351697	0.10071	0.733441	0.000479088	0.00217509
IGF 1	adj-BMI	rs11026357	11	22001016	2199	143942	A	C	0.967861	-0.00593844	0.0099644	-0.00513723	0.00996359	0.392397	0.0830195	0.551198	2.28354e-06	1.22199e-05	751	66000	A	C	0.967862	-0.00744706	0.0144387	-0.0114631	0.0145126	0.418055	0.143647	0.606014	0.00361097	0.0127893	1448	77942	A	C	0.967861	-0.00414474	0.0137007	-0.0100782	0.0138252	0.374001	0.102306	0.762255	0.000256465	0.00121827
IGF 1	adj-BMI	rs149128948	12	110131196	2199	143942	GGA	G	0.952951	-0.00298336	0.00843864	-0.00290187	0.0084386	-0.323033	0.0696777	0.723686	3.55027e-06	2.03193e-05	751	66000	GGA	G	0.952884	-0.00847536	0.0122058	-0.00626348	0.0123012	-0.182067	0.0951711	0.487449	0.0557421	0.119948	1448	77942	GGA	G	0.953008	0.002008	0.0116374	0.0093127	0.0117254	-0.406985	0.0947747	0.863007	1.753e-05	9.56398e-05
IGF 1	standard	rs1284867	12	113513958	2206	144260	G	A	0.550478	-0.003691	0.00357001	-0.00366289	0.00357005	-0.134331	0.028483	0.301188	2.40324e-06	8.43667e-06	752	66158	G	A	0.550558	-0.00227189	0.00514536	-0.000852852	0.00517909	-0.12277	0.0452524	0.658821	0.00666766	0.0224824	1454	78102	G	A	0.550417	-0.00376223	0.00492504	-0.00126362	0.00497197	-0.136106	0.0361976	0.444928	0.000169859	0.000629222
IGF 1	adj-BMI	rs1284867	12	113513958	2199	143942	G	A	0.55049	-0.00483664	0.0035426	-0.00481369	0.00354262	-0.134741	0.0285035	0.172165	2.27661e-06	5.39404e-06	751	66000	G	A	0.550573	-0.00310699	0.00511795	-0.00168814	0.00515082	-0.122923	0.045571	0.5438	0.00698852	0.0214675	1448	77942	G	A	0.550425	-0.00520863	0.00488039	-0.00270597	0.0049264	-0.136972	0.0360864	0.285856	0.000147249	0.000416563
IGF 1	standard	rs28672188	15	32272502	2206	144260	A	G	0.673284	-0.0019242	0.00379842	-0.00192942	0.00379843	0.142777	0.029551	0.612451	1.35472e-06	7.7332e-06	752	66158	A	G	0.674294	-0.00492914	0.00547196	-0.0060687	0.00550661	0.108908	0.048336	0.367694	0.0242497	0.0550326	1454	78102	A	G	0.672439	0.00089676	0.00524461	-0.00208703	0.00529875	0.15729	0.036954	0.864234	2.07761e-05	0.000113702
IGF 1	adj-BMI	rs28672188	15	32272502	2199	143942	A	G	0.673308	-0.000923458	0.00376932	-0.000931525	0.00376934	0.145958	0.0294986	0.806462	7.49855e-07	4.74324e-06	751	66000	A	G	0.674329	-0.00383133	0.00544136	-0.00500802	0.00547515	0.112384	0.0487504	0.481362	0.0211499	0.0564442	1448	77942	A	G	0.672453	0.00185922	0.00519851	-0.00117847	0.00525181	0.160112	0.036751	0.720609	1.32051e-05	6.9761e-05
IGF 1	adj-BMI	rs79252865	15	95634581	2199	143942	A	G	0.98093	-0.000964429	0.013778	-0.00143504	0.0137799	0.465081	0.103625	0.944195	7.18588e-06	4.22644e-05	751	66000	A	G	0.980838	-0.0235397	0.0202016	-0.0274886	0.0203501	0.383262	0.153477	0.243922	0.0125184	0.0260537	1448	77942	A	G	0.981008	0.0169201	0.0187875	0.00654559	0.01898	0.495818	0.133394	0.367801	0.000201653	0.000677648
IGF 1	standard	rs367734238	17	14627948	2206	144260	CTATTTATT	C	0.954434	-0.00659272	0.00871182	-0.00698397	0.00871241	0.317836	0.0682797	0.449196	3.2413e-06	1.49217e-05	752	66158	CTATTTATT	C	0.954423	-0.0186913	0.0125199	-0.0211039	0.0125996	0.228666	0.110442	0.135455	0.0384095	0.0411337	1454	78102	CTATTTATT	C	0.954444	0.000550096	0.012058	-0.0069444	0.0121849	0.354854	0.0847576	0.963613	2.8305e-05	0.000156142
IGF 1	adj-BMI	rs367734238	17	14627948	2199	143942	CTATTTATT	C	0.954421	-0.00757069	0.0086358	-0.00795237	0.0086363	0.300762	0.0679689	0.38067	9.64431e-06	3.8251e-05	751	66000	CTATTTATT	C	0.954455	-0.0199346	0.0124722	-0.0224342	0.0125517	0.236257	0.110167	0.109971	0.0319895	0.0300682	1448	77942	CTATTTATT	C	0.954393	-0.000106557	0.0119128	-0.00700127	0.012036	0.326313	0.0843772	0.992863	0.000110039	0.000565095
IGF 1	adj-BMI	rs10427099	19	15076687	2199	143942	C	T	0.660346	-0.00254923	0.00373784	-0.00253797	0.00373785	0.137309	0.0310441	0.495235	9.73243e-06	4.44649e-05	751	66000	C	T	0.661681	-0.006061	0.00537589	-0.00777087	0.00540814	0.153639	0.0495609	0.259556	0.00193518	0.00444853	1448	77942	C	T	0.659222	0.000405932	0.00516936	-0.00193376	0.00521542	0.128738	0.0392685	0.937409	0.00104393	0.00462588
IGF 1	standard	rs386095	21	41223908	2206	144260	A	G	0.783607	-0.000782799	0.00432329	-0.000864003	0.00432326	-0.15948	0.0355414	0.856316	7.21761e-06	4.16205e-05	752	66158	A	G	0.783972	0.00252809	0.00624283	0.00462086	0.00628257	-0.178733	0.0557714	0.685507	0.00135186	0.00548239	1454	78102	A	G	0.783303	-0.00483715	0.00595879	-0.00246195	0.00601126	-0.14021	0.0455325	0.416925	0.00207462	0.0062217
IGF 1	adj-BMI	rs386095	21	41223908	2199	143942	A	G	0.78363	-0.00101263	0.00428989	-0.00109363	0.00428992	-0.161853	0.0357369	0.813393	5.92622e-06	3.41627e-05	751	66000	A	G	0.783904	0.0025344	0.00620605	0.00456171	0.00624456	-0.172963	0.056254	0.682998	0.00210728	0.00820099	1448	77942	A	G	0.783403	-0.00519014	0.00590742	-0.00268645	0.00595819	-0.147974	0.0456841	0.379629	0.00119921	0.00357675
IGF 1	adj-BMI	rs4415	22	45971880	2199	143942	A	G	0.502299	-0.00476065	0.00351494	-0.00477807	0.00351492	-0.126695	0.0284251	0.175608	8.30573e-06	1.88375e-05	751	66000	A	G	0.503168	-0.000200141	0.00508543	0.000889244	0.00511823	-0.0949711	0.0450677	0.968607	0.0350915	0.108331	1448	77942	A	G	0.501562	-0.00949689	0.00483965	-0.00701324	0.00488386	-0.139461	0.0363321	0.0497263	0.00012378	9.08727e-05
LDL direct	adj-BMI	rs72707006	1	178268227	2210	144425	A	T	0.894328	0.00758765	0.00583512	0.00747869	0.00583497	-0.209376	0.047143	0.193483	8.94182e-06	2.3399e-05	756	66212	A	T	0.894031	0.0120107	0.00859558	0.0118467	0.00865911	0.0135806	0.0702114	0.16232	0.846626	0.366923	1454	78213	A	T	0.894572	0.0038424	0.00776425	0.00904722	0.0078256	-0.313971	0.0623339	0.620682	4.73084e-07	2.69088e-06
LDL direct	standard	rs751150	2	2116870	2217	144743	C	A	0.672523	0.00277779	0.0038367	0.00278606	0.00383671	-0.146131	0.0310511	0.469063	2.5243e-06	1.20494e-05	757	66370	C	A	0.672635	0.00417041	0.00562523	0.00612701	0.00565939	-0.17923	0.05128	0.458466	0.000473849	0.00173988	1460	78373	C	A	0.672433	0.00250724	0.00511426	0.00475729	0.00516123	-0.12043	0.0382788	0.623961	0.00165452	0.0062487
LDL direct	adj-BMI	rs751150	2	2116870	2210	144425	C	A	0.672524	0.00293805	0.00380327	0.00294866	0.00380328	-0.148532	0.0303321	0.439814	9.73818e-07	4.71895e-06	756	66212	C	A	0.672567	0.00453852	0.00560719	0.00650162	0.0056422	-0.17962	0.0502411	0.418279	0.000350008	0.00126007	1454	78213	C	A	0.672491	0.0024464	0.00504911	0.00475123	0.00509659	-0.123421	0.0373735	0.628016	0.000958743	0.00380507
LDL direct	standard	rs1838819	2	193220235	2217	144743	A	T	0.902321	-0.000970715	0.00615037	-0.000735822	0.0061511	-0.218943	0.0468334	0.874591	2.94044e-06	1.75788e-05	757	66370	A	T	0.902706	0.00238167	0.00903789	0.00517518	0.00909532	-0.259026	0.0796696	0.79215	0.00114896	0.00496493	1460	78373	A	T	0.901998	-0.00347399	0.00819868	0.000546212	0.00828509	-0.19514	0.0574775	0.671766	0.000686116	0.00286649
LDL direct	adj-BMI	rs78665078	4	47060825	2210	144425	T	C	0.967178	0.0011839	0.0101781	0.000271186	0.0101856	0.310368	0.0695092	0.9074	8.00183e-06	4.55594e-05	756	66212	T	C	0.967111	0.00231342	0.014797	-0.00435176	0.0148992	0.524985	0.127635	0.875762	3.90283e-05	0.000208136	1454	78213	T	C	0.967236	0.00454428	0.0137279	-5.19707e-05	0.0139214	0.204478	0.0816139	0.740626	0.0122302	0.0395151
LDL direct	standard	rs77784837	5	80426583	2217	144743	T	G	0.975446	0.00451332	0.0116947	0.00489442	0.0116937	0.423557	0.0928867	0.699548	5.11689e-06	2.75399e-05	757	66370	T	G	0.975569	0.00211879	0.017066	-0.000370325	0.0171516	0.275564	0.171045	0.901195	0.107167	0.270454	1460	78373	T	G	0.975343	0.0086378	0.0155936	-0.000223368	0.0157537	0.479963	0.110337	0.579625	1.36153e-05	6.447e-05
LDL direct	adj-BMI	rs77784837	5	80426583	2210	144425	T	G	0.975439	0.00629643	0.0115896	0.00665613	0.0115884	0.418083	0.0906143	0.586935	3.95224e-06	1.95531e-05	756	66212	T	G	0.975563	0.0040199	0.0169714	0.00154826	0.0170606	0.273073	0.165205	0.812763	0.0983437	0.24643	1454	78213	T	G	0.975335	0.0100116	0.0154275	0.00126726	0.015588	0.472904	0.10836	0.516372	1.27592e-05	5.65551e-05
LDL direct	standard	rs5876377	6	54172111	2217	144743	C	CTT	0.618923	-0.00104841	0.00372216	-0.000983007	0.00372228	-0.132336	0.0292963	0.778198	6.2682e-06	3.5333e-05	757	66370	C	CTT	0.618681	-0.00248648	0.00545924	-0.000736969	0.00549183	-0.151357	0.0504777	0.648777	0.00271324	0.0100244	1460	78373	C	CTT	0.619131	0.00103151	0.00496146	0.0031951	0.0050124	-0.114207	0.0351725	0.835303	0.00116609	0.0050558
LDL direct	adj-BMI	rs5876377	6	54172111	2210	144425	C	CTT	0.618946	-0.000424877	0.00369378	-0.000360408	0.00369394	-0.131909	0.0287724	0.908425	4.54958e-06	2.69496e-05	756	66212	C	CTT	0.618748	-0.00193247	0.00544292	-0.000157707	0.00547599	-0.153149	0.0498819	0.722558	0.00213892	0.00838814	1454	78213	C	CTT	0.619116	0.00149885	0.00490911	0.00363068	0.00496043	-0.112892	0.0344513	0.760122	0.00104966	0.00450116
LDL direct	standard	rs548496920	7	101182569	2217	144743	A	G	0.988605	0.0254409	0.0189954	0.0267684	0.0189951	0.749205	0.159716	0.180468	2.72062e-06	6.43367e-06	757	66370	A	G	0.988832	0.0454101	0.027636	0.0396592	0.0278566	0.497863	0.206232	0.100352	0.0157745	0.0114143	1460	78373	A	G	0.988414	0.00957311	0.025402	-0.00333847	0.0255904	0.87697	0.210537	0.706275	3.10822e-05	0.000159062
LDL direct	adj-BMI	rs548496920	7	101182569	2210	144425	A	G	0.988594	0.0249925	0.0187571	0.0262452	0.0187552	0.718887	0.153751	0.18272	2.9303e-06	6.71362e-06	756	66212	A	G	0.988818	0.0489338	0.0275606	0.0428763	0.0277749	0.524064	0.211127	0.0758152	0.0130564	0.0077526	1454	78213	A	G	0.988406	0.00513802	0.0248833	-0.00671356	0.0250809	0.80399	0.199077	0.836412	5.37753e-05	0.000279029
LDL direct	standard	rs11591754	10	35207153	2217	144743	T	C	0.823199	0.00520895	0.00478744	0.0052467	0.00478752	-0.17647	0.0376834	0.276575	2.82752e-06	9.99042e-06	757	66370	T	C	0.822828	0.0142698	0.00701416	0.0158139	0.00706191	-0.131331	0.0600327	0.0419079	0.0286949	0.0124566	1460	78373	T	C	0.823514	-0.000272729	0.00638873	0.00323278	0.00644787	-0.191724	0.0476673	0.965949	5.76721e-05	0.000306681
LDL direct	adj-BMI	rs11591754	10	35207153	2210	144425	T	C	0.823237	0.00518473	0.00474926	0.00522372	0.00474937	-0.168424	0.0369199	0.274968	5.07e-06	1.76604e-05	756	66212	T	C	0.82284	0.0142301	0.0069956	0.0157648	0.00704387	-0.130286	0.059369	0.0419367	0.0281986	0.0123709	1454	78213	T	C	0.823573	-0.000628351	0.00631317	0.00261001	0.00637322	-0.177241	0.0464694	0.920717	0.000136653	0.000688928
LDL direct	standard	rs143011317	10	117247593	2217	144743	C	T	0.982105	-0.0350052	0.013766	-0.0356156	0.0137686	0.456809	0.10254	0.0109943	8.39109e-06	2.26818e-06	757	66370	C	T	0.981893	-0.0188117	0.0200569	-0.0245246	0.0201626	0.522069	0.196299	0.348287	0.0078243	0.0185558	1460	78373	C	T	0.982283	-0.0392614	0.0184768	-0.0490646	0.0186946	0.464275	0.122103	0.0335945	0.000143338	8.56179e-05
LDL direct	adj-BMI	rs143011317	10	117247593	2210	144425	C	T	0.982114	-0.0354267	0.0136485	-0.0360461	0.0136517	0.444765	0.100243	0.00944108	9.12742e-06	2.23471e-06	756	66212	C	T	0.98192	-0.0243494	0.0199896	-0.0301	0.0200978	0.523655	0.193277	0.223183	0.00674138	0.0120494	1454	78213	C	T	0.982278	-0.0339563	0.0182664	-0.0433058	0.0184867	0.442004	0.119119	0.0630353	0.000206771	0.000206695
LDL direct	standard	rs12938875	17	1526933	2217	144743	C	G	0.791279	0.000668326	0.00446591	0.000609955	0.00446598	0.163058	0.0356417	0.88104	4.76358e-06	2.81179e-05	757	66370	C	G	0.791783	-0.00143416	0.0065634	-0.00275855	0.0066073	0.117183	0.0567459	0.827033	0.0389179	0.116717	1460	78373	C	G	0.790852	0.00347733	0.00594874	0.000129358	0.00600483	0.177085	0.0438401	0.558852	5.36045e-05	0.000242378
LDL direct	adj-BMI	rs12938875	17	1526933	2210	144425	C	G	0.791289	-0.000698538	0.00442844	-0.000750682	0.00442854	0.158968	0.0348169	0.874662	4.9753e-06	2.95135e-05	756	66212	C	G	0.791808	-0.00153313	0.00654262	-0.00293141	0.00658709	0.123483	0.055945	0.814729	0.0272983	0.0860198	1454	78213	C	G	0.790848	0.000819129	0.00587688	-0.00232115	0.00593424	0.167014	0.0425911	0.889149	8.80634e-05	0.00045268
LDL direct	standard	rs2065237	21	16939662	2217	144743	G	T	0.801368	-0.000203095	0.00456085	-0.000196088	0.00456084	0.173026	0.0361008	0.964482	1.64421e-06	1.02755e-05	757	66370	G	T	0.801541	-0.00172548	0.00670481	-0.00396463	0.00674772	0.207776	0.0591096	0.796909	0.000439601	0.00203879	1460	78373	G	T	0.801219	0.000783298	0.00606133	-0.0017711	0.00612052	0.13742	0.0440598	0.897177	0.00181495	0.00763933
LDL direct	adj-BMI	rs2065237	21	16939662	2210	144425	G	T	0.80138	0.00148925	0.00452548	0.00149179	0.00452547	0.15642	0.0351003	0.742094	8.33536e-06	4.51045e-05	756	66212	G	T	0.801594	-0.00170271	0.00669074	-0.00384131	0.00673428	0.19822	0.0583234	0.799119	0.000677223	0.00305404	1454	78213	G	T	0.801196	0.00401724	0.00598781	0.00184811	0.00604871	0.116667	0.042558	0.502283	0.00611832	0.0182449
Lipoprotein A	standard	rs2476162	1	47007324	1778	115838	A	G	0.793423	0.00196034	0.00510011	0.00206544	0.00510017	0.189245	0.0425782	0.700703	8.80318e-06	4.76902e-05	608	52892	A	G	0.79261	-0.0103565	0.00757045	-0.0128585	0.00761345	0.246506	0.0712055	0.171307	0.000536386	0.00103586	1170	62946	A	G	0.794105	0.0118663	0.00690031	0.00919727	0.0069622	0.146412	0.0521824	0.0854907	0.00501969	0.00452722
Lipoprotein A	adj-BMI	rs2476162	1	47007324	1772	115584	A	G	0.793435	0.00239356	0.00510543	0.00249757	0.0051055	0.191547	0.0426551	0.639194	7.10232e-06	3.74833e-05	607	52770	A	G	0.792565	-0.0102836	0.00757534	-0.012824	0.0076183	0.249971	0.0713495	0.174618	0.000459236	0.000907739	1165	62814	A	G	0.794164	0.012617	0.00690654	0.00991462	0.00696827	0.148401	0.0523139	0.0677271	0.00455757	0.00344035
Lipoprotein A	standard	rs75058665	2	225837342	1778	115838	C	A	0.979327	0.0228279	0.0144314	0.0227282	0.0144313	-0.546883	0.115272	0.113691	2.09255e-06	3.93369e-06	608	52892	C	A	0.979252	0.05107	0.0214309	0.0575414	0.021604	-0.478502	0.168598	0.0171719	0.00453789	0.00121299	1170	62946	C	A	0.979381	-0.00119298	0.0195029	0.00795723	0.0196595	-0.56865	0.15625	0.951224	0.000273307	0.00132815
Lipoprotein A	adj-BMI	rs75058665	2	225837342	1772	115584	C	A	0.979319	0.0240172	0.0144453	0.0239407	0.0144452	-0.548429	0.115304	0.0963862	1.97122e-06	3.26773e-06	607	52770	C	A	0.979214	0.0507785	0.0214142	0.057172	0.0215881	-0.472435	0.167762	0.0177279	0.00486093	0.00133233	1165	62814	C	A	0.9794	0.000230084	0.0195242	0.00941982	0.0196815	-0.569432	0.156175	0.990598	0.000266223	0.00129753
Lipoprotein A	standard	rs62309493	4	130493613	1778	115838	G	T	0.953289	0.0015984	0.00996289	0.00163381	0.00996274	0.359205	0.0752261	0.872538	1.79695e-06	1.08152e-05	608	52892	G	T	0.953378	-0.00621269	0.0147644	-0.0115698	0.0148565	0.464354	0.132972	0.673908	0.000479208	0.0020824	1170	62946	G	T	0.953215	0.00823089	0.0134991	0.00277604	0.0136463	0.304776	0.0910707	0.542037	0.000818123	0.00287085
Lipoprotein A	adj-BMI	rs62309493	4	130493613	1772	115584	G	T	0.953288	0.00191462	0.00997602	0.00193416	0.00997593	0.35879	0.0752542	0.847803	1.86337e-06	1.11015e-05	607	52770	G	T	0.953381	-0.00625782	0.0147796	-0.0116515	0.0148718	0.466487	0.133169	0.671997	0.000460077	0.00200188	1165	62814	G	T	0.953212	0.00860901	0.0135128	0.00317746	0.0136596	0.303005	0.0914335	0.524058	0.000919931	0.00314775
Lipoprotein A	standard	rs2189728	7	8921955	1778	115838	G	T	0.734125	0.00222619	0.00469272	0.00222467	0.00469273	-0.189543	0.0391397	0.635221	1.28066e-06	7.14663e-06	608	52892	G	T	0.733218	-0.00308184	0.00696955	-0.000784408	0.00700733	-0.193734	0.0671944	0.658354	0.00393676	0.0143748	1170	62946	G	T	0.734878	0.00630843	0.00634494	0.00963657	0.00640372	-0.186598	0.047374	0.320103	8.18834e-05	0.000264259
Lipoprotein A	adj-BMI	rs2189728	7	8921955	1772	115584	G	T	0.73409	0.00238541	0.00469713	0.00238681	0.00469713	-0.19134	0.0392126	0.611562	1.06323e-06	5.86997e-06	607	52770	G	T	0.73312	-0.00311748	0.0069725	-0.000801701	0.00701054	-0.195061	0.0670515	0.654796	0.0036245	0.0133017	1165	62814	G	T	0.734897	0.00644869	0.00635039	0.00979916	0.00640897	-0.18801	0.0475189	0.309878	7.60496e-05	0.000240836
Lipoprotein A	standard	rs6983902	8	106667650	1778	115838	A	G	0.570717	-0.00238106	0.0041615	-0.00241508	0.00416149	0.152387	0.034164	0.567211	8.17902e-06	4.03555e-05	608	52892	A	G	0.571294	-0.00648198	0.00616697	-0.00790981	0.00620305	0.127086	0.0574798	0.293222	0.0270383	0.0503848	1170	62946	A	G	0.570234	0.000631589	0.0056336	-0.00221238	0.00568581	0.152	0.0419335	0.910735	0.000289196	0.00139515
Lipoprotein A	adj-BMI	rs6983902	8	106667650	1772	115584	A	G	0.570707	-0.00234336	0.00416616	-0.00238259	0.00416615	0.152072	0.0341932	0.573793	8.69094e-06	4.29988e-05	607	52770	A	G	0.571271	-0.0068167	0.00617151	-0.00821751	0.00620758	0.12445	0.0575725	0.269358	0.0306477	0.0529491	1165	62814	A	G	0.570236	0.000855873	0.00563929	-0.00196453	0.00569145	0.150671	0.0420099	0.879369	0.000335059	0.00159379
Lipoprotein A	standard	rs12378582	9	71925486	1778	115838	T	C	0.932352	0.00115886	0.00837532	0.000913175	0.00837452	0.31801	0.071705	0.889951	9.20804e-06	5.34734e-05	608	52892	T	C	0.932972	-0.00977227	0.0125063	-0.0140487	0.0125932	0.330762	0.10691	0.434576	0.00197589	0.00626591	1170	62946	T	C	0.931836	0.0109382	0.0112812	0.00527625	0.0113626	0.309506	0.0927432	0.332247	0.00084614	0.00259175
Lipoprotein A	adj-BMI	rs12378582	9	71925486	1772	115584	T	C	0.932347	0.000906154	0.00838633	0.000645908	0.00838549	0.318134	0.07172	0.913955	9.17412e-06	5.33575e-05	607	52770	T	C	0.932986	-0.0106018	0.0125227	-0.0149719	0.0126096	0.337136	0.107079	0.397213	0.00164127	0.0050153	1165	62814	T	C	0.931815	0.0110061	0.0112907	0.00539709	0.0113725	0.30626	0.0926325	0.329663	0.000945748	0.00285524
Lipoprotein A	standard	9:109407960_TA_T	9	109407960	1778	115838	T	TA	0.718099	-0.00474668	0.00460491	-0.00482856	0.00460496	-0.191459	0.0384582	0.302641	6.41247e-07	2.45414e-06	608	52892	T	TA	0.716957	0.0012166	0.0068327	0.00326839	0.00687053	-0.175667	0.0655016	0.85868	0.00732114	0.0269095	1170	62946	T	TA	0.719056	-0.00916331	0.0062332	-0.00594537	0.00628998	-0.18776	0.0468464	0.14154	6.12363e-05	0.000105998
Lipoprotein A	adj-BMI	9:109407960_TA_T	9	109407960	1772	115584	T	TA	0.718085	-0.00489145	0.0046098	-0.00496883	0.00460985	-0.189746	0.038526	0.288645	8.42999e-07	3.09833e-06	607	52770	T	TA	0.716907	0.000916377	0.00683773	0.00296734	0.00687511	-0.175369	0.0657987	0.893388	0.00769339	0.0283358	1165	62814	T	TA	0.719072	-0.00900944	0.00623913	-0.00582165	0.00629585	-0.186088	0.0469413	0.148733	7.36237e-05	0.00013139
Lipoprotein A	standard	rs491292	11	117755082	1778	115838	T	C	0.78908	0.00155089	0.00509514	0.00158759	0.00509516	0.211618	0.0422794	0.760833	5.5798e-07	3.47738e-06	608	52892	T	C	0.787646	-0.0129588	0.00756188	-0.0149932	0.00760708	0.179518	0.069688	0.0865845	0.00999421	0.00853491	1170	62946	T	C	0.79028	0.0132892	0.00688441	0.00921498	0.00694421	0.227297	0.0527396	0.0535662	1.63409e-05	1.49933e-05
Lipoprotein A	adj-BMI	rs491292	11	117755082	1772	115584	T	C	0.789048	0.00175589	0.0051002	0.00178841	0.00510022	0.211518	0.0423374	0.730637	5.85326e-07	3.59692e-06	607	52770	T	C	0.787572	-0.0128867	0.00756659	-0.0149754	0.00761193	0.184096	0.0696527	0.0885475	0.00821624	0.00730388	1165	62814	T	C	0.790283	0.0138086	0.00689143	0.00977563	0.00695121	0.225113	0.0528298	0.0450983	2.03416e-05	1.60207e-05
Lipoprotein A	adj-BMI	rs4407054	16	51300281	1772	115584	T	A	0.541418	-0.00347174	0.00415025	-0.00352637	0.00415034	0.144646	0.0327377	0.402866	9.94658e-06	4.16068e-05	607	52770	T	A	0.54345	-0.00029778	0.00616734	-0.00142455	0.00620866	0.0972632	0.0530792	0.96149	0.0668892	0.186559	1165	62814	T	A	0.539721	-0.00593333	0.00560998	-0.00917348	0.00566452	0.173376	0.0408271	0.29022	2.17049e-05	7.05634e-05
Lipoprotein A	adj-BMI	rs8058108	16	75872464	1772	115584	A	G	0.889388	0.00395829	0.00662841	0.00414564	0.00662915	-0.221181	0.0500551	0.550394	9.92702e-06	4.98881e-05	607	52770	A	G	0.889274	-0.000394536	0.009878	0.00274432	0.00994028	-0.281077	0.0882485	0.96814	0.0014472	0.00624628	1165	62814	A	G	0.889477	0.00739453	0.00892611	0.0113549	0.00902708	-0.198601	0.0599983	0.407435	0.000932594	0.00310594
Lipoprotein A	standard	rs58939095	17	70964354	1778	115838	T	C	0.9414	-0.00786485	0.00877666	-0.00779888	0.00877652	0.335229	0.0694206	0.370194	1.37251e-06	6.04133e-06	608	52892	T	C	0.941817	-0.0239572	0.0131533	-0.0277815	0.0132392	0.359187	0.113719	0.0685488	0.00158557	0.00149364	1170	62946	T	C	0.941053	0.00572827	0.0117868	1.65475e-05	0.0118996	0.309822	0.0866025	0.626975	0.000346865	0.00146907
Lipoprotein A	adj-BMI	rs58939095	17	70964354	1772	115584	T	C	0.941385	-0.00785322	0.00878638	-0.00773821	0.00878619	0.340917	0.0701259	0.371431	1.165e-06	5.15037e-06	607	52770	T	C	0.941795	-0.0224452	0.0131684	-0.0262809	0.0132547	0.359617	0.113569	0.0882925	0.0015428	0.00177733	1165	62814	T	C	0.941044	0.005267	0.0117971	-0.000541555	0.0119068	0.320319	0.0878536	0.655261	0.000266292	0.00117175
Lipoprotein A	standard	rs2551857	19	11971416	1778	115838	A	G	0.717636	-0.00504408	0.00458234	-0.00513366	0.00458239	-0.172041	0.0382271	0.270999	6.77945e-06	2.18428e-05	608	52892	A	G	0.71921	-0.0018059	0.00688098	-0.000526743	0.00691986	-0.119053	0.0649884	0.792976	0.066964	0.179984	1170	62946	A	G	0.716319	-0.00768691	0.00614277	-0.00425387	0.00619735	-0.193355	0.0467431	0.210797	3.5258e-05	8.86565e-05
Lipoprotein A	adj-BMI	rs2551857	19	11971416	1772	115584	A	G	0.717603	-0.00543156	0.00458632	-0.00551994	0.00458637	-0.173679	0.0383027	0.236296	5.77711e-06	1.70606e-05	607	52770	A	G	0.719294	-0.00206063	0.0068875	-0.000733576	0.00692627	-0.123287	0.0651784	0.7648	0.0585531	0.159409	1165	62814	A	G	0.716188	-0.00823721	0.00614671	-0.00477291	0.00620109	-0.195405	0.0468683	0.180213	3.05638e-05	6.91781e-05
Lipoprotein A	standard	rs117475618	22	26023816	1778	115838	T	C	0.970786	-0.00949989	0.0122773	-0.00922748	0.0122776	-0.434106	0.0975529	0.439062	8.58889e-06	3.67854e-05	608	52892	T	C	0.970654	0.00808914	0.0180816	0.0133479	0.0181536	-0.540976	0.200414	0.654609	0.00694875	0.0231772	1170	62946	T	C	0.970897	-0.0253427	0.0167432	-0.0169126	0.0169387	-0.405613	0.111234	0.130123	0.000265841	0.000376543
Lipoprotein A	adj-BMI	rs117475618	22	26023816	1772	115584	T	C	0.970803	-0.00900868	0.0122928	-0.00882325	0.0122929	-0.443406	0.0989154	0.463655	7.37122e-06	3.2946e-05	607	52770	T	C	0.970662	0.00902804	0.0181003	0.014297	0.018172	-0.540687	0.200855	0.617936	0.00710417	0.0230038	1165	62814	T	C	0.970921	-0.024939	0.0167603	-0.0164181	0.0169496	-0.418669	0.113335	0.136757	0.00022067	0.000333122
Phosphate	adj-BMI	rs78001072	1	21044632	2022	132008	C	CGG	0.70647	-0.00950899	0.00394959	-0.00954088	0.00394952	0.148719	0.0334797	0.0160583	8.91032e-06	2.56485e-06	687	61088	C	CGG	0.705178	-0.0102718	0.00577269	-0.0122524	0.00579949	0.180079	0.0596425	0.0751771	0.00253349	0.0019733	1335	70920	C	CGG	0.707572	-0.00915314	0.00530182	-0.0114777	0.00535091	0.122408	0.039526	0.0842731	0.00195556	0.0018126
Phosphate	standard	rs2279525	4	23794252	2029	132297	C	T	0.715782	0.00256012	0.00403408	0.00256854	0.00403411	0.169696	0.0356039	0.525674	1.87728e-06	1.00415e-05	688	61236	C	T	0.71657	0.0117872	0.00587876	0.010121	0.005907	0.15264	0.0599964	0.0449583	0.0109546	0.00560787	1341	71061	C	T	0.715113	-0.00412591	0.00544596	-0.00733008	0.0054902	0.172359	0.0429376	0.448685	5.96561e-05	0.000224867
Phosphate	adj-BMI	rs2279525	4	23794252	2022	132008	C	T	0.715786	0.002366	0.0040257	0.00237162	0.00402573	0.170892	0.0355555	0.556718	1.53708e-06	8.49889e-06	687	61088	C	T	0.716597	0.0117036	0.00587964	0.0100023	0.00590771	0.155637	0.0601405	0.0465332	0.00965657	0.00517959	1335	70920	C	T	0.715097	-0.0040095	0.00541718	-0.00719627	0.00546129	0.171564	0.0426835	0.459211	5.83333e-05	0.000223533
Phosphate	standard	rs16999874	4	75730241	2029	132297	G	A	0.94456	-0.00864903	0.00789858	-0.00862405	0.00789847	-0.313535	0.0702305	0.273512	8.03045e-06	2.8522e-05	688	61236	G	A	0.944303	-0.0212147	0.0114872	-0.0169217	0.0115312	-0.378208	0.124496	0.0647738	0.0023822	0.00212162	1341	71061	G	A	0.944781	0.00549491	0.0106612	0.00971697	0.0107574	-0.228767	0.0802956	0.606267	0.00438479	0.0150277
Phosphate	adj-BMI	rs16999874	4	75730241	2022	132008	G	A	0.944587	-0.00833281	0.00788354	-0.00829044	0.00788334	-0.315357	0.0701411	0.290517	6.92332e-06	2.57583e-05	687	61088	G	A	0.944298	-0.0210308	0.0115005	-0.0167281	0.0115449	-0.378144	0.124391	0.0674462	0.00236596	0.00217454	1335	70920	G	A	0.944835	0.00626223	0.0106007	0.0105537	0.0106955	-0.231959	0.0801212	0.554695	0.00379042	0.0125874
Phosphate	standard	rs12523531	5	63967155	2029	132297	C	T	0.522736	-0.00405014	0.00362505	-0.00404636	0.00362503	-0.158071	0.0316128	0.263881	5.72618e-07	2.16845e-06	688	61236	C	T	0.523254	-0.00577586	0.00528595	-0.00481852	0.00530989	-0.0820572	0.0544186	0.274534	0.131583	0.183051	1341	71061	C	T	0.522292	-0.00231934	0.00488537	0.00111272	0.00492732	-0.189497	0.0378813	0.634963	5.66236e-07	3.35611e-06
Phosphate	adj-BMI	rs12523531	5	63967155	2022	132008	C	T	0.522708	-0.00320909	0.00361888	-0.0032085	0.00361888	-0.157812	0.0316628	0.375207	6.2237e-07	2.91315e-06	687	61088	C	T	0.52331	-0.00534303	0.00528986	-0.00434369	0.0053138	-0.0856079	0.0545355	0.312471	0.11647	0.181337	1335	70920	C	T	0.522192	-0.00129751	0.00485923	0.00202344	0.00490046	-0.184125	0.0378677	0.789454	1.16023e-06	7.17256e-06
Phosphate	standard	rs2477840	6	41486798	2029	132297	C	T	0.797266	-0.00498946	0.00446665	-0.00495806	0.00446673	0.170927	0.0382843	0.263974	8.01922e-06	2.39295e-05	688	61236	C	T	0.797033	-0.00296555	0.00652977	-0.00529205	0.00656103	0.224053	0.0669281	0.649715	0.00081494	0.00328198	1341	71061	C	T	0.797467	-0.00636678	0.00600485	-0.00844879	0.00605808	0.110913	0.0456595	0.289021	0.0151351	0.0291336
Phosphate	adj-BMI	rs2477840	6	41486798	2022	132008	C	T	0.797191	-0.00529526	0.00445647	-0.00526636	0.00445655	0.175022	0.038324	0.234747	4.94983e-06	1.37682e-05	687	61088	C	T	0.796949	-0.00292225	0.00653181	-0.00525721	0.00656304	0.224553	0.0669717	0.654595	0.000799535	0.00323361	1335	70920	C	T	0.797401	-0.00730652	0.00596808	-0.00951956	0.00602018	0.117979	0.0456712	0.220852	0.00978813	0.0162404
Phosphate	standard	rs62447717	7	47722910	2029	132297	G	C	0.616146	-8.60841e-05	0.00372823	-1.20074e-05	0.00372848	0.171274	0.0330161	0.981579	2.13019e-07	1.42531e-06	688	61236	G	C	0.615763	-0.00185373	0.00546269	-0.00274981	0.00548597	0.0845174	0.0581806	0.73435	0.146314	0.325534	1341	71061	G	C	0.616479	0.00198133	0.00499817	-0.00180167	0.00503926	0.208737	0.0392517	0.691802	1.04962e-07	6.85315e-07
Phosphate	adj-BMI	rs62447717	7	47722910	2022	132008	G	C	0.616187	-0.00010672	0.00372026	-3.31214e-05	0.00372052	0.172378	0.033048	0.977115	1.82844e-07	1.22841e-06	687	61088	G	C	0.615783	-0.00230653	0.00546502	-0.00323635	0.0054883	0.0874942	0.0582135	0.672986	0.132842	0.292008	1335	70920	G	C	0.616538	0.00227485	0.00496849	-0.00146826	0.00500884	0.207056	0.0392153	0.647055	1.29191e-07	8.21214e-07
Phosphate	standard	rs9753	9	138903635	2029	132297	A	G	0.897875	-0.00546714	0.0059315	-0.00543951	0.00593153	0.222025	0.0495285	0.356679	7.36773e-06	2.79244e-05	688	61236	A	G	0.898182	-0.00851068	0.00866548	-0.0112623	0.00871656	0.247235	0.0807712	0.326033	0.00220647	0.00578952	1341	71061	A	G	0.897615	-0.00524427	0.00797482	-0.00867775	0.00804381	0.187861	0.061583	0.510793	0.0022843	0.00753958
Phosphate	adj-BMI	rs9753	9	138903635	2022	132008	A	G	0.897851	-0.00619902	0.00591912	-0.00616939	0.00591914	0.223537	0.0492774	0.294967	5.7249e-06	1.94369e-05	687	61088	A	G	0.898171	-0.00922305	0.00866694	-0.0119728	0.00871846	0.246508	0.0804215	0.287254	0.00217525	0.00527346	1335	70920	A	G	0.897579	-0.00585272	0.00792945	-0.00935457	0.00799841	0.192372	0.0611071	0.460455	0.00164326	0.00526668
Phosphate	standard	rs3825260	12	12495771	2029	132297	A	G	0.794287	0.00230311	0.0044898	0.00223309	0.00448999	-0.178133	0.0389109	0.607976	4.69478e-06	2.40223e-05	688	61236	A	G	0.795838	0.0102156	0.00659241	0.0134704	0.00662121	-0.280131	0.0686557	0.121236	4.49916e-05	6.22595e-05	1341	71061	A	G	0.792963	-0.00548129	0.00602269	-0.00352126	0.00607657	-0.113322	0.045653	0.362766	0.0130559	0.0301465
Phosphate	adj-BMI	rs3825260	12	12495771	2022	132008	A	G	0.794265	0.00282528	0.00447963	0.00275608	0.00447982	-0.178346	0.0389089	0.528241	4.56865e-06	2.17253e-05	687	61088	A	G	0.795782	0.0100908	0.00658994	0.013312	0.00661848	-0.276888	0.0687695	0.125709	5.6657e-05	7.96648e-05	1335	70920	A	G	0.792971	-0.00446767	0.00599107	-0.00246257	0.00604462	-0.116204	0.0454448	0.455835	0.0105571	0.0286296
Phosphate	standard	rs1735228	21	36888198	2029	132297	T	C	0.765236	-0.00214062	0.00426565	-0.00224015	0.00426535	0.167042	0.0365336	0.615789	4.82427e-06	2.44365e-05	688	61236	T	C	0.765345	0.00523579	0.00622654	0.00382353	0.006258	0.120779	0.0617339	0.400414	0.0504134	0.105997	1341	71061	T	C	0.765146	-0.0077516	0.00574111	-0.0114517	0.00579007	0.193609	0.0441372	0.176954	1.1518e-05	2.43112e-05
Phosphate	adj-BMI	rs1735228	21	36888198	2022	132008	T	C	0.765249	-0.00211719	0.00425569	-0.00221883	0.00425538	0.166369	0.03648	0.618839	5.10175e-06	2.58349e-05	687	61088	T	C	0.765324	0.00540268	0.00622922	0.00397798	0.00626042	0.121672	0.0619264	0.385771	0.04944	0.102169	1335	70920	T	C	0.765187	-0.00767375	0.00570476	-0.0113193	0.00575376	0.190954	0.0437492	0.178577	1.27272e-05	2.70939e-05
SHBG	standard	rs4668496	2	6537025	2009	131288	G	C	0.911994	0.0189075	0.00620227	0.018863	0.00620222	-0.233537	0.0498476	0.00230007	2.79941e-06	1.80673e-07	682	60902	G	C	0.913573	0.00969672	0.0079046	0.0122134	0.00795183	-0.216665	0.072909	0.219929	0.0029614	0.0057452	1327	70386	G	C	0.910638	0.026512	0.00904853	0.0305294	0.00914033	-0.228295	0.06405	0.00338988	0.000364799	2.91189e-05
SHBG	adj-BMI	rs4668496	2	6537025	2004	131003	G	C	0.912005	0.0175161	0.00570202	0.0174707	0.00570199	-0.209915	0.0463596	0.00212689	5.95524e-06	3.33853e-07	681	60757	G	C	0.913547	0.00611258	0.00748938	0.00813596	0.00753478	-0.173816	0.0686028	0.414405	0.0112881	0.0291542	1323	70246	G	C	0.910682	0.0277671	0.00814019	0.0316636	0.00821961	-0.222383	0.058981	0.00064699	0.000162977	2.89828e-06
SHBG	adj-BMI	rs4021038	3	25560806	2004	131003	CAT	C	0.926719	-0.00820144	0.00614226	-0.0081364	0.0061425	0.263285	0.0543538	0.181795	1.27307e-06	2.94299e-06	681	60757	CAT	C	0.92663	-0.00647628	0.00797759	-0.00813658	0.00801588	0.154395	0.081442	0.416901	0.0579901	0.11721	1323	70246	CAT	C	0.926797	-0.00976698	0.00889897	-0.0152979	0.00897666	0.30176	0.0682117	0.272405	9.69419e-06	2.96408e-05
SHBG	standard	rs1347458	3	25561049	2009	131288	G	A	0.926752	-0.00103309	0.00671698	-0.000970326	0.0067173	0.26781	0.0605677	0.877765	9.79454e-06	5.50835e-05	682	60902	G	A	0.926609	-0.00340736	0.00845118	-0.00495867	0.00849164	0.14466	0.086442	0.686815	0.0942308	0.225545	1327	70386	G	A	0.926876	0.000974889	0.0099353	-0.00476317	0.0100186	0.311997	0.0774878	0.921834	5.66353e-05	0.000301413
SHBG	adj-BMI	rs62251396	3	65067935	2004	131003	C	T	0.904361	-0.00147116	0.00544702	-0.00146463	0.00544703	-0.206379	0.0426967	0.787095	1.34085e-06	8.01244e-06	681	60757	C	T	0.90332	0.0118919	0.00705768	0.0135045	0.00710606	-0.143744	0.059888	0.091997	0.0163858	0.0149531	1323	70246	C	T	0.905256	-0.0125547	0.0078645	-0.00845151	0.0079459	-0.221821	0.0553257	0.110403	6.08806e-05	8.1972e-05
SHBG	adj-BMI	rs545960678	4	10420594	2004	131003	AT	A	0.880445	-0.00667601	0.0049524	-0.00654218	0.00495328	-0.15906	0.0357709	0.177647	8.72272e-06	1.7402e-05	681	60757	AT	A	0.879742	0.00201915	0.00646947	0.00386006	0.00651433	-0.154648	0.0550412	0.754962	0.00495907	0.018661	1323	70246	AT	A	0.88105	-0.0164411	0.00714911	-0.0133566	0.00723647	-0.15899	0.0452703	0.0214629	0.000444723	0.000107579
SHBG	standard	rs28676965	4	10479759	2009	131288	A	G	0.875631	-0.00420313	0.00526934	-0.00406181	0.00526995	-0.196548	0.0392312	0.425069	5.44322e-07	2.37762e-06	682	60902	A	G	0.875053	0.00144567	0.00665133	0.00419628	0.00669192	-0.240377	0.0609246	0.827935	7.96366e-05	0.000408828	1327	70386	A	G	0.87613	-0.0111586	0.00781115	-0.00789709	0.00790644	-0.16649	0.0497274	0.153134	0.000813846	0.00110672
SHBG	standard	rs1159021	4	128635999	2009	131288	C	T	0.551977	0.00856929	0.00351168	0.0085096	0.00351164	0.143764	0.0289536	0.0146781	6.85842e-07	2.39537e-07	682	60902	C	T	0.551056	0.00313233	0.00444955	0.00227072	0.0044732	0.0758378	0.0434225	0.481454	0.0807222	0.171363	1327	70386	C	T	0.55276	0.0157087	0.00518096	0.0124732	0.00523363	0.169828	0.0367655	0.00242934	3.85172e-06	2.09644e-07
SHBG	adj-BMI	rs1159021	4	128635999	2004	131003	C	T	0.551932	0.00808447	0.00321437	0.00803019	0.00321436	0.129048	0.0262117	0.0118997	8.50967e-07	2.37083e-07	681	60757	C	T	0.55103	0.00448096	0.0041989	0.00367595	0.00422231	0.0708164	0.0400875	0.285893	0.0773047	0.119481	1323	70246	C	T	0.552699	0.0127924	0.00463991	0.00995244	0.00468688	0.14912	0.0329908	0.00583255	6.18253e-06	7.45288e-07
SHBG	standard	rs2695029	7	18626623	2009	131288	T	C	0.549742	-0.00324798	0.00350952	-0.00325005	0.00350951	0.137124	0.0290516	0.354717	2.35831e-06	9.37143e-06	682	60902	T	C	0.551091	-0.00271965	0.00446015	-0.00393642	0.00447896	0.11485	0.0477711	0.542016	0.016209	0.044793	1327	70386	T	C	0.548582	-0.00451811	0.0051622	-0.0074174	0.00521742	0.152966	0.035743	0.381449	1.87232e-05	7.62224e-05
SHBG	standard	rs78889027	7	38903401	2009	131288	G	A	0.972858	-0.0141702	0.0108625	-0.0131012	0.0108706	-0.334473	0.0746647	0.192061	7.47613e-06	1.62989e-05	682	60902	G	A	0.972972	0.00181343	0.0138602	0.00897086	0.013939	-0.529451	0.129315	0.895904	4.23498e-05	0.000224346	1327	70386	G	A	0.972753	-0.0200348	0.0159623	-0.0154942	0.0162065	-0.203335	0.0881017	0.209431	0.0210014	0.0260044
SHBG	standard	rs11764463	7	105875903	2009	131288	C	T	0.574106	-0.000626824	0.00353061	-0.000702463	0.00353074	-0.134775	0.0301617	0.859085	7.88037e-06	4.56126e-05	682	60902	C	T	0.573537	-0.00353414	0.00446794	-0.00167525	0.00448975	-0.163254	0.0452551	0.428944	0.00030926	0.00113891	1327	70386	C	T	0.574601	0.00253134	0.00520372	0.00445203	0.0052532	-0.111665	0.0382189	0.62665	0.00348107	0.0126577
SHBG	adj-BMI	rs56316193	8	19270077	2004	131003	C	T	0.837475	0.0026345	0.00434398	0.00272217	0.00434408	-0.155161	0.0346655	0.544201	7.60671e-06	3.74114e-05	681	60757	C	T	0.83784	0.00799226	0.00568433	0.00943577	0.00571756	-0.123223	0.0530579	0.15972	0.0202102	0.0250039	1323	70246	C	T	0.837163	-0.00183129	0.00626886	0.00136494	0.00633544	-0.168238	0.0436605	0.770191	0.000116521	0.000561616
SHBG	standard	rs13261830	8	92246554	2009	131288	G	T	0.593058	-0.00387475	0.00355145	-0.00384567	0.00355141	-0.138433	0.029761	0.275259	3.29543e-06	1.14703e-05	682	60902	G	T	0.592938	-0.00491546	0.00452989	-0.00342956	0.00455208	-0.133281	0.0454415	0.277871	0.0033568	0.00780878	1327	70386	G	T	0.593159	-0.00152325	0.00521428	0.000845906	0.00526664	-0.125754	0.0372958	0.770186	0.000746805	0.00323121
SHBG	standard	rs10812317	9	2597271	2009	131288	G	A	0.694526	-0.00155494	0.00379977	-0.00156728	0.00379976	-0.150595	0.0305639	0.682379	8.34113e-07	4.86018e-06	682	60902	G	A	0.69454	-0.000624681	0.0048262	0.00124236	0.00485093	-0.177184	0.0481829	0.897013	0.0002357	0.00114998	1327	70386	G	A	0.694519	-0.00288464	0.00557083	-0.000475162	0.00563176	-0.128636	0.0379091	0.60459	0.000690607	0.00264819
SHBG	adj-BMI	rs10812317	9	2597271	2004	131003	G	A	0.694516	0.00155835	0.00347507	0.00154885	0.00347506	-0.134323	0.0281281	0.653838	1.79331e-06	1.01913e-05	681	60757	G	A	0.694595	0.000895468	0.00455655	0.00246738	0.00458062	-0.148953	0.0448406	0.844201	0.000894273	0.00393742	1323	70246	G	A	0.694453	0.00171753	0.00498216	0.00402822	0.00503476	-0.123394	0.0346955	0.730292	0.000375826	0.00171971
SHBG	standard	rs62571853	9	120510290	2009	131288	G	A	0.975236	0.000170195	0.011067	0.000106804	0.0110672	-0.430684	0.0957293	0.98773	6.8281e-06	4.01561e-05	682	60902	G	A	0.975026	-0.00633107	0.0140368	-0.00153114	0.014088	-0.484007	0.159212	0.651966	0.00236566	0.00916246	1327	70386	G	A	0.975416	0.00664833	0.0164332	0.0135013	0.0166016	-0.354725	0.116987	0.685796	0.00242793	0.00935767
SHBG	adj-BMI	rs10905350	10	8394206	2004	131003	C	T	0.526159	-0.000389345	0.00320589	-0.000289859	0.00320588	0.12336	0.0266327	0.903337	3.62341e-06	2.18222e-05	681	60757	C	T	0.52643	-0.00204712	0.00420228	-0.00288289	0.00422349	0.0802107	0.0423291	0.626155	0.0581015	0.146896	1323	70246	C	T	0.525933	-7.81276e-05	0.00461049	-0.00237083	0.00465623	0.130696	0.0330201	0.98648	7.55563e-05	0.000395897
SHBG	adj-BMI	rs139372235	12	7799070	2004	131003	C	A	0.989867	0.0057931	0.0159261	0.00562473	0.0159243	-0.486395	0.108516	0.716045	7.3869e-06	4.29543e-05	681	60757	C	A	0.989724	0.00489822	0.0213457	0.01087	0.0215081	-0.540194	0.163737	0.818503	0.000969751	0.00431854	1323	70246	C	A	0.989989	0.00400551	0.0227136	0.0119958	0.0229993	-0.44507	0.135331	0.86002	0.00100633	0.00447779
SHBG	adj-BMI	rs34737513	12	16016453	2004	131003	G	A	0.872051	-0.00751627	0.00481217	-0.0074748	0.00481219	-0.176872	0.0389419	0.118305	5.57366e-06	9.66313e-06	681	60757	G	A	0.87143	-0.00856804	0.00629827	-0.00746026	0.00632932	-0.116456	0.0638281	0.17371	0.0680721	0.0744649	1323	70246	G	A	0.872579	-0.00669244	0.00692375	-0.00274554	0.00700221	-0.195121	0.0466549	0.333748	2.88664e-05	9.35129e-05
SHBG	adj-BMI	rs10880789	12	45856453	2004	131003	T	C	0.888972	0.000904971	0.00506538	0.000950234	0.00506537	-0.19326	0.0415704	0.858206	3.33573e-06	1.99109e-05	681	60757	T	C	0.889025	0.00390311	0.00664102	0.00583527	0.00667579	-0.164322	0.0651121	0.556715	0.0116136	0.0341965	1323	70246	T	C	0.888921	-0.000262155	0.00728673	0.00339024	0.00736171	-0.199181	0.051263	0.971301	0.000102134	0.000524475
SHBG	standard	rs36120312	12	96268726	2009	131288	T	C	0.728097	-0.00134372	0.00390615	-0.00129538	0.00390616	-0.14682	0.0316461	0.730846	3.49349e-06	1.99538e-05	682	60902	T	C	0.728131	-0.00283631	0.00496058	-0.00145052	0.00498701	-0.127477	0.0482731	0.567478	0.00827236	0.0260787	1327	70386	T	C	0.728072	0.00257707	0.00574741	0.00549269	0.00580822	-0.151184	0.0401163	0.653873	0.000164138	0.000759343
SHBG	adj-BMI	rs36120312	12	96268726	2004	131003	T	C	0.728067	-0.00136792	0.00356902	-0.00133258	0.00356906	-0.129724	0.0285347	0.701515	5.46319e-06	2.99848e-05	681	60757	T	C	0.728154	-0.00243363	0.00467518	-0.00109703	0.00470142	-0.122779	0.0443273	0.602684	0.00560843	0.0187652	1323	70246	T	C	0.727996	0.00225252	0.00513496	0.00465431	0.00518902	-0.125374	0.035908	0.660906	0.000480263	0.00208274
SHBG	adj-BMI	rs4265726	14	49531337	2004	131003	G	C	0.650606	0.00302322	0.00334647	0.00302893	0.00334647	0.126544	0.0275047	0.36631	4.20856e-06	1.68202e-05	681	60757	G	C	0.650065	0.00141267	0.00437588	0.000518226	0.00439886	0.0856507	0.0430316	0.746824	0.0465453	0.130951	1323	70246	G	C	0.651069	0.00520326	0.00481783	0.00253011	0.00486683	0.141178	0.0343706	0.280141	3.99935e-05	0.000116717
SHBG	adj-BMI	rs78292650	15	71110275	2004	131003	T	A	0.973265	0.0059527	0.01004	0.00669962	0.010042	-0.33876	0.076062	0.55325	8.43891e-06	4.17055e-05	681	60757	T	A	0.973626	0.00459716	0.0132662	0.00932161	0.0133604	-0.314118	0.112513	0.728944	0.00524101	0.0189656	1323	70246	T	A	0.972949	0.00715403	0.0143413	0.0141201	0.0144946	-0.364145	0.0994596	0.617891	0.000251002	0.0011122
SHBG	standard	rs12454180	18	71244692	2009	131288	T	G	0.502269	-0.00171426	0.00348437	-0.00170526	0.00348438	0.131124	0.0294993	0.62273	8.78958e-06	4.46478e-05	682	60902	T	G	0.501811	0.0036632	0.00444301	0.00259042	0.00446351	0.0973646	0.0457457	0.409663	0.0333047	0.0759604	1327	70386	T	G	0.50267	-0.006877	0.00510505	-0.00977922	0.00515498	0.158113	0.0370381	0.177949	1.96412e-05	4.64002e-05
SHBG	standard	rs144911765	21	37255329	2009	131288	C	T	0.965444	0.0186376	0.00979338	0.0191194	0.00979653	-0.316125	0.0699203	0.0570296	6.14852e-06	7.281e-06	682	60902	C	T	0.966258	0.030477	0.0123022	0.0338544	0.0123846	-0.259209	0.107263	0.0132359	0.0156674	0.00254229	1327	70386	C	T	0.964739	0.00868968	0.0144054	0.0151506	0.0145944	-0.330736	0.0861451	0.546361	0.000123389	0.000582729
Testosterone	standard	rs6659298	1	64887774	1924	128626	A	G	0.871828	-0.00970343	0.00350962	-0.00961933	0.00350974	-0.1243	0.0280801	0.00569561	9.57207e-06	1.16364e-06	751	65703	A	G	0.872652	-0.00864264	0.00499225	-0.00707516	0.00501943	-0.125324	0.04797	0.0834142	0.00898725	0.00786028	1173	62923	A	G	0.870975	-0.0113974	0.00489611	-0.00922158	0.00494905	-0.118365	0.0335155	0.0199208	0.000412976	0.000106885
Testosterone	standard	rs145088408	2	223667317	1924	128626	T	A	0.983635	0.00279285	0.00939866	0.00252333	0.00939633	-0.30105	0.0676659	0.766349	8.6247e-06	5.00093e-05	751	65703	T	A	0.983816	0.00708002	0.0133903	0.0090764	0.0134728	-0.196443	0.119032	0.596983	0.098874	0.22716	1173	62923	T	A	0.983447	0.000111255	0.0131455	0.00654231	0.0133015	-0.36623	0.0821418	0.993247	8.25298e-06	4.69615e-05
Testosterone	adj-BMI	rs114595718	3	128896399	1917	128328	C	T	0.964237	0.00188464	0.00621521	0.00219476	0.00621656	0.253685	0.0570537	0.761714	8.73123e-06	4.9447e-05	750	65547	C	T	0.963988	0.0049836	0.00825921	0.00328301	0.00829821	0.181329	0.0855629	0.546244	0.034069	0.0882283	1167	62781	C	T	0.964495	-0.00658214	0.00895899	-0.0115023	0.00901913	0.2759	0.0755176	0.462525	0.000258739	0.000883439
Testosterone	standard	rs73219637	3	196213904	1924	128626	C	T	0.930031	-0.00359725	0.00460024	-0.00373952	0.00460074	-0.205732	0.0414969	0.434232	7.13061e-07	3.5737e-06	751	65703	C	T	0.930203	0.00580894	0.00649429	0.00880214	0.00651838	-0.230227	0.0683174	0.371071	0.000751773	0.00200293	1173	62923	C	T	0.929854	-0.0141092	0.00646835	-0.0116434	0.00652838	-0.164191	0.0470217	0.0291635	0.000479766	0.000163559
Testosterone	adj-BMI	rs73219637	3	196213904	1917	128328	C	T	0.930042	-0.00440915	0.00459264	-0.00456647	0.0045932	-0.202787	0.0414969	0.337031	1.0249e-06	4.38205e-06	750	65547	C	T	0.930249	0.00237922	0.00623303	0.00524927	0.00625657	-0.220189	0.0652294	0.702675	0.000736502	0.00293242	1167	62781	C	T	0.929829	-0.0130003	0.00644273	-0.0107583	0.00650164	-0.151885	0.0471358	0.04361	0.00127167	0.000589314
Testosterone	standard	rs480543	4	13934298	1924	128626	T	C	0.970361	-0.00912775	0.00701512	-0.00959185	0.00701308	-0.255637	0.055173	0.193206	3.5974e-06	7.84433e-06	751	65703	T	C	0.970062	-0.0121944	0.00980534	-0.00887435	0.00985691	-0.297996	0.0962047	0.213629	0.00195148	0.00390253	1173	62923	T	C	0.970671	-0.0057	0.00997546	-0.00250809	0.0100869	-0.215421	0.0597638	0.567727	0.000312699	0.00103305
Testosterone	adj-BMI	rs480543	4	13934298	1917	128328	T	C	0.970359	-0.00947012	0.00699185	-0.00991009	0.00698962	-0.249074	0.0543597	0.175592	4.60637e-06	9.06277e-06	750	65547	T	C	0.970069	-0.00980625	0.00942084	-0.00716639	0.00947602	-0.236346	0.0877577	0.297917	0.0070776	0.0152853	1167	62781	T	C	0.970661	-0.00387767	0.00998591	-0.000615959	0.0100971	-0.219753	0.060172	0.697784	0.00026013	0.00100465
Testosterone	standard	rs7704373	5	29559919	1924	128626	C	A	0.831425	0.00102498	0.00314858	0.00099101	0.00314861	-0.121963	0.0266826	0.744774	4.85671e-06	2.74211e-05	751	65703	C	A	0.832425	0.00287994	0.00441986	0.00359754	0.00443931	-0.0644916	0.0462977	0.514665	0.163627	0.300733	1173	62923	C	A	0.830391	-0.00128902	0.00445378	0.00136051	0.00449824	-0.148389	0.0318501	0.772258	3.17804e-06	1.81454e-05
Testosterone	adj-BMI	rs7704373	5	29559919	1917	128328	C	A	0.831421	0.00104298	0.00314373	0.00101314	0.00314376	-0.120057	0.0265854	0.740068	6.30479e-06	3.51517e-05	750	65547	C	A	0.832522	0.00328676	0.00424195	0.00393853	0.00426092	-0.0584357	0.0441611	0.438444	0.185757	0.302388	1167	62781	C	A	0.830282	-0.0016252	0.00443485	0.00113214	0.00447863	-0.154487	0.0319286	0.71402	1.30813e-06	7.5217e-06
Testosterone	standard	rs1010578	6	114579080	1924	128626	C	T	0.895084	-0.00122883	0.00384366	-0.00131466	0.00384374	-0.160423	0.0328118	0.749193	1.01259e-06	6.14581e-06	751	65703	C	T	0.893907	0.00229934	0.00542642	0.00403914	0.00544514	-0.169395	0.0621856	0.671763	0.00644915	0.0215517	1173	62923	C	T	0.896307	-0.00544235	0.00541002	-0.00266857	0.00546852	-0.151447	0.0370084	0.314427	4.27251e-05	0.000125432
Testosterone	adj-BMI	rs1010578	6	114579080	1917	128328	C	T	0.895067	-0.00108332	0.00383469	-0.00118354	0.00383478	-0.159397	0.0328083	0.777557	1.18324e-06	7.21321e-06	750	65547	C	T	0.893894	0.00286647	0.00520692	0.00446477	0.00522613	-0.155322	0.0586084	0.581969	0.00804506	0.024633	1167	62781	C	T	0.896284	-0.00499953	0.00539175	-0.00235798	0.00544912	-0.14623	0.037196	0.353794	8.44709e-05	0.000261786
Testosterone	standard	rs111774382	7	138644551	1924	128626	G	A	0.967457	-0.0173898	0.00650399	-0.0173094	0.00650419	0.28251	0.0569667	0.00750155	7.07788e-07	1.10394e-07	751	65703	G	A	0.967624	-0.0108041	0.00925228	-0.0146935	0.00931985	0.317589	0.0759077	0.242919	2.86563e-05	8.88915e-05	1173	62923	G	A	0.967284	-0.0267199	0.00908342	-0.0308218	0.00913543	0.245847	0.081238	0.00326509	0.00247601	9.71387e-05
Testosterone	adj-BMI	rs111774382	7	138644551	1917	128328	G	A	0.967446	-0.0174424	0.00649999	-0.0173748	0.00650016	0.281489	0.0569813	0.00728669	7.81104e-07	1.17554e-07	750	65547	G	A	0.967615	-0.00779045	0.00890684	-0.0115893	0.00897019	0.309569	0.0743392	0.381759	3.12336e-05	0.000124788	1167	62781	G	A	0.967271	-0.0251027	0.00903552	-0.0291403	0.00908676	0.24159	0.0810057	0.00546565	0.00286015	0.000179631
Testosterone	standard	rs1033670	10	38374433	1924	128626	A	G	0.81835	0.000640912	0.00301953	0.000674486	0.00301967	0.122609	0.0271467	0.831907	6.28598e-06	3.68585e-05	751	65703	A	G	0.818335	0.00227115	0.00422878	0.00109191	0.00424952	0.113947	0.0429182	0.591219	0.00793138	0.0257156	1173	62923	A	G	0.818369	-0.00175255	0.00428535	-0.00409472	0.00431769	0.12556	0.0346218	0.682566	0.000287151	0.00122938
Testosterone	adj-BMI	rs1033670	10	38374433	1917	128328	A	G	0.818397	0.000240476	0.00301373	0.000272458	0.00301387	0.124956	0.0271817	0.936402	4.28468e-06	2.57636e-05	750	65547	A	G	0.818409	0.000825952	0.00405603	-0.000180566	0.00407631	0.0970941	0.0407984	0.838638	0.0173198	0.0578071	1167	62781	A	G	0.818387	-0.000776482	0.00426964	-0.00304773	0.00430186	0.121888	0.0345131	0.855692	0.000412996	0.001887
Testosterone	standard	rs4881568	10	39007913	1924	128626	G	C	0.832441	0.000208799	0.00311523	0.000250717	0.00311543	0.125805	0.0283313	0.946562	8.97498e-06	5.22619e-05	751	65703	G	C	0.832564	0.000677668	0.00436274	-0.000637281	0.00438393	0.126365	0.0444072	0.876561	0.00443268	0.0172852	1173	62923	G	C	0.832315	-0.00116847	0.00442195	-0.00342137	0.00445344	0.121931	0.036413	0.791592	0.000812355	0.00344144
Testosterone	adj-BMI	rs4881568	10	39007913	1917	128328	G	C	0.832501	-2.73865e-05	0.00310882	1.29615e-05	0.00310901	0.127627	0.0283505	0.992971	6.73911e-06	3.9546e-05	750	65547	G	C	0.832658	-0.000735361	0.00418062	-0.00185449	0.0042012	0.107342	0.0422751	0.860374	0.0111125	0.0390915	1167	62781	G	C	0.832341	-0.000446285	0.00440642	-0.00264739	0.00443758	0.119292	0.0363817	0.919328	0.00104209	0.00453782
Testosterone	standard	rs12424036	12	131021865	1924	128626	A	G	0.891731	0.00391831	0.00379197	0.00388147	0.00379197	0.145546	0.03128	0.301454	3.27153e-06	1.17092e-05	751	65703	A	G	0.892018	-0.00189477	0.00530604	-0.0041482	0.00533479	0.195174	0.0512664	0.721019	0.000140637	0.000661809	1173	62923	A	G	0.891436	0.00807225	0.00538631	0.00590884	0.00543905	0.116808	0.0391728	0.133962	0.00286506	0.00371875
Testosterone	adj-BMI	rs12424036	12	131021865	1917	128328	A	G	0.891719	0.00372507	0.00378355	0.00368278	0.00378356	0.144066	0.0311568	0.324848	3.76602e-06	1.40568e-05	750	65547	A	G	0.892056	-0.00221407	0.00509047	-0.00419877	0.00511917	0.171446	0.0483089	0.663603	0.000386757	0.0016656	1167	62781	A	G	0.891372	0.00790005	0.00537028	0.00580488	0.00542259	0.113078	0.0391549	0.141273	0.00387737	0.00512726
Testosterone	standard	rs7327414	13	67687684	1924	128626	T	A	0.717905	0.00155532	0.00262059	0.00164164	0.00262082	0.104186	0.0231642	0.552846	6.86868e-06	3.46864e-05	751	65703	T	A	0.71764	0.000316391	0.00369468	-0.00102687	0.00371308	0.118081	0.0368052	0.931757	0.00133531	0.00581358	1173	62923	T	A	0.718183	0.00222279	0.00369344	0.000666321	0.00372215	0.0944429	0.0299684	0.547294	0.00162482	0.00591041
Testosterone	standard	rs712457	14	48480302	1924	128626	T	G	0.72714	0.00363541	0.00265453	0.00368347	0.00265449	0.0978466	0.0219079	0.170838	7.95951e-06	1.76425e-05	751	65703	T	G	0.728642	0.00353388	0.0037269	0.00205251	0.0037463	0.136104	0.0368694	0.343023	0.000222927	0.000713981	1173	62923	T	G	0.725588	0.00341359	0.00375349	0.00219838	0.00379028	0.0686474	0.0271204	0.363115	0.011367	0.0260505
Testosterone	adj-BMI	rs712457	14	48480302	1917	128328	T	G	0.727137	0.00383261	0.00265029	0.00387847	0.00265025	0.0971151	0.0218737	0.148146	9.00343e-06	1.77913e-05	750	65547	T	G	0.728741	0.00410915	0.0035776	0.00265974	0.00359655	0.132978	0.0351542	0.25073	0.000155127	0.00041097	1167	62781	T	G	0.725478	0.00323627	0.00373902	0.00204654	0.00377543	0.067269	0.0271122	0.386744	0.0130964	0.0308309
Testosterone	standard	rs1553722	16	79375151	1924	128626	C	G	0.947493	0.000871498	0.00535685	0.00106104	0.005357	0.219255	0.0458714	0.870764	1.7549e-06	1.07975e-05	751	65703	C	G	0.947811	-0.000714694	0.00753831	-0.00357645	0.00759298	0.245173	0.0616427	0.924467	6.96972e-05	0.000367165	1173	62923	C	G	0.947164	0.00249722	0.00756389	-0.000730887	0.00761341	0.200309	0.0655261	0.741286	0.00223609	0.00903718
Testosterone	adj-BMI	rs1553722	16	79375151	1917	128328	C	G	0.947508	0.00203976	0.00534377	0.00221347	0.00534397	0.213904	0.0459763	0.702678	3.2794e-06	1.8592e-05	750	65547	C	G	0.947838	0.00101475	0.00720678	-0.00168601	0.00725806	0.230705	0.0597835	0.888025	0.000113849	0.000567591	1167	62781	C	G	0.947166	0.00161282	0.00754452	-0.00168025	0.00759463	0.203948	0.0650289	0.830723	0.00171111	0.0072358
Total bilirubin	standard	rs1394831	2	114922490	2211	144489	A	G	0.767233	-0.00596503	0.0040581	-0.0059458	0.00405809	0.16846	0.0329465	0.141587	3.16863e-07	7.32335e-07	755	66248	A	G	0.767296	-0.00399676	0.00576701	-0.00538118	0.00580708	0.118228	0.0486906	0.488286	0.0151759	0.042679	1456	78241	A	G	0.767184	-0.00719599	0.00566824	-0.0105878	0.00571779	0.192125	0.0433913	0.204252	9.52327e-06	2.43512e-05
Total bilirubin	adj-BMI	rs1394831	2	114922490	2204	144171	A	G	0.767188	-0.00610168	0.00403831	-0.00608493	0.0040383	0.161439	0.032647	0.130802	7.6146e-07	1.61752e-06	754	66090	A	G	0.767341	-0.00457085	0.00575631	-0.00593005	0.00579656	0.115933	0.0483904	0.427161	0.0165849	0.0430685	1450	78081	A	G	0.767063	-0.00694636	0.00562675	-0.010152	0.00567615	0.181791	0.0430035	0.217008	2.36455e-05	6.08243e-05
Total bilirubin	standard	rs3914472	3	45427430	2211	144489	G	C	0.747317	-0.000841765	0.00394833	-0.000869954	0.00394834	0.147189	0.0320947	0.831175	4.51633e-06	2.65137e-05	755	66248	G	C	0.746678	0.00344579	0.00564609	0.00192367	0.00568139	0.134901	0.0508901	0.541665	0.00802936	0.0242916	1456	78241	G	C	0.747857	-0.00416507	0.00548284	-0.00701109	0.00553433	0.153296	0.0406971	0.44746	0.000165384	0.000621131
Total bilirubin	standard	rs12204297	6	80602960	2211	144489	G	A	0.708332	-0.00351049	0.00376602	-0.00348709	0.003766	0.139777	0.0303236	0.351261	4.03625e-06	1.61737e-05	755	66248	G	A	0.707992	-0.00450808	0.00532679	-0.0053106	0.00535952	0.0709311	0.04853	0.397384	0.143853	0.242651	1456	78241	G	A	0.708622	-0.0027054	0.00528319	-0.00581645	0.00533406	0.173178	0.0386671	0.608596	7.51012e-06	3.9347e-05
Total bilirubin	adj-BMI	rs12204297	6	80602960	2204	144171	G	A	0.70835	-0.0030679	0.00374694	-0.00304718	0.00374692	0.138223	0.0301459	0.412916	4.53661e-06	1.99295e-05	754	66090	G	A	0.707963	-0.00401024	0.0053166	-0.0047828	0.00534951	0.0681613	0.048279	0.450677	0.158003	0.280341	1450	78081	G	A	0.70868	-0.00229552	0.00524389	-0.00538278	0.00529421	0.171969	0.0384745	0.661567	7.83363e-06	4.22874e-05
Total bilirubin	standard	rs146757569	9	130676630	2211	144489	T	C	0.946312	-0.0050897	0.00773342	-0.00531653	0.00773424	0.26542	0.0587948	0.510446	6.3514e-06	3.13867e-05	755	66248	T	C	0.945811	-0.0153835	0.010875	-0.0194135	0.0109548	0.300044	0.0907455	0.157192	0.000944894	0.0016255	1456	78241	T	C	0.946734	0.00332997	0.0109031	-0.000812486	0.0110174	0.230171	0.0760738	0.760049	0.00248116	0.00960494
Total bilirubin	adj-BMI	rs146757569	9	130676630	2204	144171	T	C	0.946289	-0.00519256	0.00770772	-0.00543647	0.00770867	0.273971	0.0581294	0.500513	2.43949e-06	1.25144e-05	754	66090	T	C	0.945781	-0.0148509	0.0108646	-0.0189305	0.0109461	0.303263	0.0895387	0.171655	0.000706746	0.00134246	1450	78081	T	C	0.946717	0.00267302	0.0108456	-0.00172768	0.0109598	0.244216	0.0754687	0.805325	0.00121222	0.00506196
Total bilirubin	adj-BMI	16:8175496_AT_A	16	8175496	2204	144171	A	AT	0.987574	-0.0267296	0.0164666	-0.0252711	0.0164603	0.593291	0.129766	0.104534	4.83042e-06	9.5359e-06	754	66090	A	AT	0.987339	-0.030394	0.0230846	-0.038542	0.0232765	0.610031	0.177018	0.18796	0.000568632	0.00126399	1450	78081	A	AT	0.987772	-0.0244649	0.0232829	-0.0309997	0.0234572	0.549448	0.186654	0.293365	0.00324349	0.00828743
Total bilirubin	standard	rs116337335	16	87891344	2211	144489	G	C	0.956414	0.013638	0.00846528	0.0134838	0.0084656	0.306542	0.0663286	0.107169	3.8084e-06	5.93533e-06	755	66248	G	C	0.957188	0.01918	0.0122751	0.0171461	0.0123413	0.194453	0.1194	0.118167	0.103401	0.0778724	1456	78241	G	C	0.955763	0.00936798	0.0116268	0.00225314	0.0117536	0.361467	0.0799285	0.420402	6.1149e-06	2.48832e-05
Total bilirubin	adj-BMI	rs116337335	16	87891344	2204	144171	G	C	0.956394	0.0132069	0.0084242	0.0130364	0.00842455	0.316054	0.0658883	0.116944	1.61209e-06	2.77773e-06	754	66090	G	C	0.957169	0.0184625	0.0122501	0.0163578	0.0123172	0.200852	0.118168	0.131776	0.0891825	0.0750077	1450	78081	G	C	0.955743	0.00963768	0.0115464	0.00228161	0.0116717	0.37329	0.0796482	0.403893	2.77602e-06	1.1414e-05
Total bilirubin	standard	rs117662797	17	69638623	2211	144489	T	A	0.970354	-0.00440581	0.0101322	-0.00426663	0.010131	0.327852	0.0714863	0.663685	4.51328e-06	2.62645e-05	755	66248	T	A	0.970291	0.00466315	0.014297	0.00307921	0.01438	0.157566	0.13239	0.7443	0.233981	0.464011	1456	78241	T	A	0.970407	-0.0107975	0.0142209	-0.0184228	0.0144032	0.411971	0.0846795	0.447688	1.14419e-06	6.52664e-06
Total bilirubin	standard	22:25887678_GTCTT_G	22	25887678	2211	144489	G	GTCTT	0.97249	0.0102768	0.0106837	0.0102807	0.0106837	0.367242	0.0778417	0.336093	2.38408e-06	7.98415e-06	755	66248	G	GTCTT	0.972548	0.0148435	0.0151018	0.0111125	0.0152231	0.327644	0.11036	0.32566	0.00298915	0.00630129	1456	78241	G	GTCTT	0.972437	0.0083435	0.0149811	0.00122202	0.0151416	0.392647	0.102981	0.577571	0.000137405	0.000564688
Total bilirubin	adj-BMI	22:25887678_GTCTT_G	22	25887678	2204	144171	G	GTCTT	0.972501	0.00910184	0.0106411	0.00926842	0.0106398	0.339713	0.0757554	0.392361	7.3143e-06	2.52361e-05	754	66090	G	GTCTT	0.972558	0.01334	0.0151119	0.00947037	0.0152337	0.33889	0.110307	0.37737	0.00212451	0.00511566	1450	78081	G	GTCTT	0.97245	0.0077017	0.0148564	0.00181866	0.0150173	0.342009	0.0998582	0.604172	0.000614929	0.0023063
Total protein	standard	rs10857207	4	82054207	2032	132422	C	G	0.864003	0.00145322	0.00561776	0.00138945	0.0056177	0.212026	0.046646	0.795879	5.48251e-06	3.17517e-05	689	61303	C	G	0.864514	0.00201111	0.00818375	-0.000320173	0.00823099	0.204372	0.077014	0.80588	0.00796149	0.0286839	1343	71119	C	G	0.863561	0.00132857	0.00770107	-0.00280213	0.00777055	0.219263	0.0582675	0.863031	0.000167853	0.000832913
Total protein	adj-BMI	rs10857207	4	82054207	2025	132136	C	G	0.86397	0.00166449	0.00561945	0.00160062	0.00561939	0.210491	0.0465792	0.767076	6.21331e-06	3.54281e-05	688	61156	C	G	0.864511	0.0023109	0.00818332	3.19973e-06	0.00823058	0.20255	0.0770258	0.777643	0.00854749	0.0302676	1337	70980	C	G	0.863501	0.00146921	0.00770588	-0.00263078	0.00777588	0.21787	0.0581407	0.848791	0.000178759	0.000880729
Total protein	standard	rs145826751	5	115173610	2032	132422	AC	A	0.978122	-0.0162008	0.0130612	-0.016982	0.0130574	0.505749	0.113524	0.214836	8.38914e-06	1.92687e-05	689	61303	AC	A	0.97794	-0.00737364	0.018753	-0.0114547	0.0188047	0.387801	0.223024	0.694173	0.0820646	0.198012	1343	71119	AC	A	0.978279	-0.0218822	0.0180883	-0.0340151	0.0182633	0.552598	0.131193	0.226376	2.52997e-05	6.12426e-05
Total protein	adj-BMI	rs145826751	5	115173610	2025	132136	AC	A	0.978119	-0.0162644	0.0130646	-0.0170751	0.0130607	0.507636	0.113512	0.213161	7.74532e-06	1.7715e-05	688	61156	AC	A	0.977944	-0.00710787	0.0187467	-0.0111234	0.0187982	0.380515	0.222966	0.704574	0.0878952	0.210737	1337	70980	AC	A	0.97827	-0.0221453	0.0181036	-0.0344023	0.0182785	0.557457	0.131394	0.221233	2.20899e-05	5.27359e-05
Total protein	standard	rs76766367	5	119171412	2032	132422	A	G	0.970027	0.0187602	0.0113789	0.0193781	0.01138	-0.422916	0.0882486	0.0992133	1.6486e-06	2.70139e-06	689	61303	A	G	0.970494	0.0312779	0.0168454	0.0379809	0.0169103	-0.621555	0.185173	0.0633442	0.000789008	0.000537251	1343	71119	A	G	0.969627	0.00831677	0.0153823	0.0153262	0.0155718	-0.32784	0.0993952	0.588734	0.000972569	0.00388267
Total protein	adj-BMI	rs76766367	5	119171412	2025	132136	A	G	0.970052	0.0185138	0.0113804	0.0191543	0.0113815	-0.420179	0.0882379	0.103777	1.91794e-06	3.22955e-06	688	61156	A	G	0.970535	0.0312656	0.0168249	0.0379762	0.0168878	-0.620096	0.186278	0.0631277	0.000871976	0.000581032	1337	70980	A	G	0.96964	0.00778315	0.0153995	0.0147036	0.0155901	-0.323043	0.0992438	0.613268	0.00113374	0.00454846
Total protein	standard	6:116755323_TA_T	6	116755323	2032	132422	T	TA	0.910844	0.00687636	0.00681626	0.00682068	0.00681629	-0.259247	0.0565394	0.313062	4.53474e-06	1.62711e-05	689	61303	T	TA	0.910668	0.00322681	0.0100322	0.00542069	0.0100906	-0.19263	0.0941523	0.747722	0.0407626	0.117193	1343	71119	T	TA	0.910996	0.00990528	0.00926004	0.0152021	0.00934141	-0.296136	0.0708465	0.284763	2.91551e-05	8.90906e-05
Total protein	adj-BMI	6:116755323_TA_T	6	116755323	2025	132136	T	TA	0.910823	0.00710532	0.00681947	0.00705955	0.00681949	-0.256011	0.0565446	0.297451	5.96591e-06	2.04442e-05	688	61156	T	TA	0.910635	0.00357882	0.0100338	0.00570429	0.0100923	-0.186373	0.0939779	0.721335	0.0473503	0.131452	1337	70980	T	TA	0.910985	0.0100116	0.0092646	0.0152336	0.00934627	-0.291673	0.0707685	0.279864	3.76397e-05	0.000112379
Total protein	standard	rs2240484	7	28706690	2032	132422	C	G	0.733323	0.0011193	0.00438261	0.00117618	0.00438259	-0.169527	0.0359927	0.798418	2.47684e-06	1.46795e-05	689	61303	C	G	0.733301	-0.00412276	0.0064231	-0.00187063	0.00645745	-0.204273	0.0624451	0.520962	0.00107075	0.003891	1343	71119	C	G	0.733346	0.00498997	0.00597943	0.00790558	0.00603629	-0.151811	0.0440484	0.403986	0.000567957	0.00184255
Total protein	adj-BMI	rs2240484	7	28706690	2025	132136	C	G	0.733326	0.00117004	0.00438451	0.00122796	0.00438449	-0.16469	0.0359359	0.789578	4.5861e-06	2.64398e-05	688	61156	C	G	0.733245	-0.00415581	0.00642383	-0.00189825	0.00645806	-0.204484	0.0625608	0.517673	0.00108093	0.00391668	1337	70980	C	G	0.733399	0.00500473	0.00598335	0.00777754	0.00604063	-0.144531	0.0439479	0.402906	0.00100658	0.00313978
Total protein	standard	rs77853299	8	4410318	2032	132422	C	A	0.881203	0.0151341	0.00592015	0.0152109	0.00592036	0.254526	0.0514844	0.0105771	7.66386e-07	2.19089e-07	689	61303	C	A	0.881104	0.0293785	0.00870524	0.0271853	0.0087552	0.20025	0.0818235	0.000738665	0.0143914	0.000162278	1343	71119	C	A	0.881283	0.00305928	0.00806112	-0.00218648	0.00812057	0.290079	0.0658797	0.704309	1.06682e-05	5.93726e-05
Total protein	adj-BMI	rs77853299	8	4410318	2025	132136	C	A	0.881228	0.0144335	0.00592054	0.0145138	0.00592075	0.251892	0.0513459	0.0147738	9.30548e-07	3.48059e-07	688	61156	C	A	0.881168	0.0280575	0.00869831	0.0258306	0.00874819	0.202878	0.0817839	0.001257	0.0131139	0.000245502	1337	70980	C	A	0.881274	0.00285545	0.00806527	-0.00226201	0.00812552	0.284393	0.0656815	0.723307	1.49189e-05	8.21203e-05
Total protein	standard	rs4615594	8	131554154	2032	132422	A	C	0.955245	-0.00741555	0.00916576	-0.00763754	0.00916586	0.349699	0.073689	0.418487	2.07885e-06	9.26451e-06	689	61303	A	C	0.955381	-0.0174667	0.013338	-0.0209432	0.0134097	0.353158	0.129057	0.190352	0.00621055	0.0103598	1343	71119	A	C	0.955129	0.00243988	0.0125808	-0.00464191	0.0127092	0.340767	0.0894034	0.846225	0.000138088	0.000689362
Total protein	adj-BMI	rs4615594	8	131554154	2025	132136	A	C	0.955211	-0.00690346	0.00916769	-0.00710805	0.00916791	0.341053	0.0729703	0.451437	2.95585e-06	1.37155e-05	688	61156	A	C	0.955363	-0.0168742	0.0133363	-0.0203153	0.0134084	0.348995	0.128642	0.20577	0.00666924	0.0116948	1337	70980	A	C	0.95508	0.00273936	0.0125823	-0.00404868	0.0127139	0.32852	0.0884471	0.827651	0.00020376	0.000986307
Total protein	standard	rs10892371	11	119367674	2032	132422	G	A	0.554945	0.00512247	0.00384343	0.00511581	0.00384344	0.136878	0.0308039	0.182602	8.84959e-06	2.05632e-05	689	61303	G	A	0.554787	-0.00454636	0.00561771	-0.00652027	0.00565453	0.173148	0.0492027	0.418348	0.000433061	0.0015405	1343	71119	G	A	0.555086	0.0135393	0.00525439	0.0113351	0.00530301	0.119949	0.0392171	0.00997293	0.00222373	0.000338473
Total protein	adj-BMI	rs10892371	11	119367674	2025	132136	G	A	0.554939	0.00506092	0.00384504	0.00505709	0.00384505	0.138455	0.0307395	0.1881	6.66477e-06	1.59346e-05	688	61156	G	A	0.554797	-0.00423871	0.0056192	-0.0061612	0.00565609	0.168795	0.049189	0.450654	0.000600147	0.00217237	1337	70980	G	A	0.555066	0.0134852	0.00525647	0.0112176	0.00530546	0.123811	0.0391067	0.0103045	0.00154566	0.000246714
Total protein	standard	rs4883900	13	72473965	2032	132422	T	A	0.938228	-0.00148922	0.00788937	-0.00117558	0.0078907	-0.269984	0.058893	0.850279	4.55497e-06	2.64217e-05	689	61303	T	A	0.937847	-0.0185805	0.0114885	-0.0157625	0.0115633	-0.260356	0.100345	0.105812	0.00946981	0.0085007	1343	71119	T	A	0.938555	0.0130216	0.0108315	0.0187348	0.0109572	-0.272282	0.072447	0.229284	0.000171028	0.000440461
Total protein	adj-BMI	rs4883900	13	72473965	2025	132136	T	A	0.938229	-0.00165195	0.00788976	-0.00134686	0.00789115	-0.274075	0.0585574	0.834153	2.8626e-06	1.67806e-05	688	61156	T	A	0.937806	-0.0177978	0.0114798	-0.0149869	0.0115541	-0.259314	0.100689	0.121055	0.0100121	0.0100211	1337	70980	T	A	0.938591	0.0122207	0.0108374	0.0180078	0.0109648	-0.277574	0.0718895	0.259469	0.00011287	0.000328589
Total protein	standard	rs145587514	15	98549579	2032	132422	A	G	0.98535	0.00656003	0.0169332	0.00597253	0.0169308	0.71935	0.147576	0.698454	1.09119e-06	6.6677e-06	689	61303	A	G	0.985444	0.0226868	0.024893	0.0150135	0.025081	0.529601	0.204529	0.3621	0.00961516	0.0228781	1343	71119	A	G	0.98527	-0.0051916	0.0229767	-0.0198641	0.0231105	0.856717	0.203025	0.82124	2.44573e-05	0.000126364
Total protein	adj-BMI	rs145587514	15	98549579	2025	132136	A	G	0.985328	0.00588452	0.0169133	0.00527683	0.0169108	0.721566	0.147719	0.727898	1.0358e-06	6.41131e-06	688	61156	A	G	0.985428	0.0196851	0.0247952	0.0120737	0.0249844	0.524861	0.202628	0.427249	0.00959021	0.0251974	1337	70980	A	G	0.985242	-0.00405966	0.0229785	-0.0187989	0.0231108	0.860666	0.203581	0.859766	2.36165e-05	0.000124259
Triglycerides	adj-BMI	rs1857963	1	86662629	2210	144612	G	A	0.7409	0.00452136	0.00376732	0.0043768	0.00376732	-0.14118	0.0314724	0.230079	7.26354e-06	2.12537e-05	755	66294	G	A	0.741956	0.0141884	0.00582052	0.015971	0.00584993	-0.172851	0.0583815	0.0147832	0.00306916	0.00062742	1455	78318	G	A	0.740015	-0.00313818	0.00482914	-0.00115583	0.00487281	-0.115717	0.0364134	0.515793	0.00148369	0.00513061
Triglycerides	standard	rs17032358	1	114660549	2217	144929	A	G	0.976837	-0.0114439	0.0119102	-0.0111479	0.0119081	0.38534	0.087047	0.336628	9.56393e-06	4.01116e-05	756	66451	A	G	0.976777	-0.0264826	0.0181066	-0.0295494	0.0182003	0.347687	0.177547	0.143577	0.0501975	0.0528748	1461	78478	A	G	0.976887	-0.00175609	0.0155384	-0.00887291	0.0157348	0.376725	0.0950147	0.910018	7.34237e-05	0.000384053
Triglycerides	standard	rs79003536	1	118183244	2217	144929	G	A	0.925051	-0.00666998	0.0066135	-0.00653938	0.00661329	0.25485	0.0531208	0.313195	1.6061e-06	6.31941e-06	756	66451	G	A	0.925826	-0.00906323	0.0101208	-0.0133669	0.0101607	0.42048	0.111306	0.370516	0.000158298	0.000494761	1461	78478	G	A	0.9244	-0.00457577	0.00855485	-0.00779757	0.00864753	0.17791	0.0583214	0.592737	0.00228459	0.00860056
Triglycerides	adj-BMI	rs79003536	1	118183244	2210	144612	G	A	0.925032	-0.00559724	0.00621102	-0.00546668	0.00621085	0.225263	0.0503243	0.367493	7.59763e-06	3.06439e-05	755	66294	G	A	0.92583	-0.00614325	0.00960267	-0.0101432	0.00964185	0.392949	0.104495	0.522339	0.000169607	0.000660782	1455	78318	G	A	0.924361	-0.00515702	0.00796605	-0.00779494	0.00804913	0.146526	0.0555681	0.51739	0.00836754	0.0259307
Triglycerides	adj-BMI	rs13401478	2	8778780	2210	144612	T	C	0.931768	0.00901717	0.00656652	0.00904567	0.00656656	-0.237396	0.0523858	0.169689	5.85136e-06	1.40592e-05	755	66294	T	C	0.931341	0.0148648	0.0101633	0.0181821	0.0102112	-0.296338	0.103784	0.143579	0.00429908	0.00544275	1455	78318	T	C	0.932127	0.00394275	0.00838758	0.00762217	0.00847997	-0.198453	0.0567719	0.638305	0.000472975	0.0020658
Triglycerides	adj-BMI	2:196417307_AT_A	2	196417307	2210	144612	A	AT	0.809465	-0.00035393	0.00420884	-0.000300865	0.00420885	0.160182	0.0349839	0.932983	4.6778e-06	2.79238e-05	755	66294	A	AT	0.810064	0.000964035	0.00650136	-0.00114703	0.00653012	0.200868	0.068849	0.88212	0.00352835	0.014106	1455	78318	A	AT	0.808964	-0.00162388	0.0053964	-0.00394793	0.00544915	0.127495	0.0392194	0.763476	0.00115078	0.00488421
Triglycerides	standard	rs72929707	2	196439583	2217	144929	T	C	0.813223	0.00317188	0.00451112	0.00322582	0.00451107	0.172925	0.0366135	0.481978	2.32399e-06	1.0982e-05	756	66451	T	C	0.813322	0.00601016	0.0069221	0.00408951	0.00695626	0.182016	0.0703341	0.385254	0.00965681	0.0245041	1461	78478	T	C	0.813143	0.000581648	0.00581693	-0.00224337	0.00587487	0.154665	0.0418179	0.92035	0.000216847	0.00106024
Triglycerides	standard	rs192315387	2	204622113	2217	144929	C	T	0.969324	-0.0071573	0.0101946	-0.00645468	0.0101939	0.399644	0.0847401	0.482635	2.40396e-06	1.1996e-05	756	66451	C	T	0.969113	-0.019828	0.0155887	-0.0266788	0.01566	0.617473	0.161771	0.203393	0.000135113	0.000279581	1461	78478	C	T	0.969501	0.0038787	0.0131894	8.38439e-05	0.0133135	0.250023	0.0948176	0.768698	0.00836713	0.0287716
Triglycerides	adj-BMI	rs192315387	2	204622113	2210	144612	C	T	0.969317	-0.00444866	0.00957239	-0.00377312	0.00957118	0.392857	0.0779615	0.642119	4.67691e-07	2.84468e-06	755	66294	C	T	0.969122	-0.0196054	0.0146886	-0.0262879	0.0147547	0.600804	0.153189	0.181963	8.78234e-05	0.000169113	1455	78318	C	T	0.969482	0.00828938	0.0123137	0.00454027	0.0124378	0.246706	0.0835691	0.500832	0.00315607	0.00921493
Triglycerides	standard	rs2201113	4	173035260	2217	144929	C	A	0.588904	-0.00157624	0.0035792	-0.00161027	0.00357921	0.128661	0.0289929	0.659655	9.09344e-06	4.81412e-05	756	66451	C	A	0.589048	-0.00130186	0.00547781	-0.00282326	0.00550761	0.130238	0.0528947	0.812144	0.0138083	0.0466825	1461	78478	C	A	0.588775	-0.00383041	0.00463327	-0.00620417	0.00467769	0.129316	0.033858	0.408396	0.00013379	0.000490186
Triglycerides	standard	rs75689664	5	123884303	2217	144929	T	C	0.984077	0.00813023	0.0149053	0.00777528	0.0149055	0.531736	0.120163	0.585438	9.6389e-06	4.8346e-05	756	66451	T	C	0.983794	0.0228567	0.022914	0.0164973	0.0230687	0.516978	0.197779	0.318521	0.00895109	0.0194054	1461	78478	T	C	0.984316	-0.00443384	0.0191561	-0.014409	0.0193073	0.53319	0.15239	0.816959	0.000467285	0.00209614
Triglycerides	standard	rs34857026	6	22707601	2217	144929	A	G	0.852291	-0.000319926	0.00497656	-0.000336146	0.00497657	0.180788	0.0405709	0.948742	8.34614e-06	4.86789e-05	756	66451	A	G	0.851552	0.00195901	0.00764708	-0.000443283	0.0076863	0.216169	0.0758279	0.797814	0.00436116	0.0167322	1461	78478	A	G	0.852914	-0.00381924	0.00640525	-0.00672188	0.00646651	0.155954	0.0469996	0.550996	0.000905994	0.00341735
Triglycerides	standard	rs61532423	6	123913232	2217	144929	T	C	0.84914	-0.000136734	0.0049328	-0.000259972	0.00493304	-0.191639	0.0424006	0.977886	6.19229e-06	3.66568e-05	756	66451	T	C	0.848639	-0.000476905	0.00752704	0.0024007	0.00755838	-0.283115	0.0820249	0.949481	0.000557322	0.00258846	1461	78478	T	C	0.849556	0.000821748	0.00638948	0.00362371	0.00644788	-0.15562	0.047991	0.897667	0.00118409	0.00516598
Triglycerides	standard	rs12524195	6	167795603	2217	144929	T	C	0.871539	-0.000766117	0.00527676	-0.000712883	0.00527678	0.198885	0.0437687	0.884563	5.5196e-06	3.24865e-05	756	66451	T	C	0.871396	-0.000216332	0.00810597	-0.0025503	0.00814437	0.211424	0.0829959	0.978709	0.0108527	0.0389037	1461	78478	T	C	0.871661	-0.00126995	0.00680087	-0.00448468	0.00686653	0.179276	0.0497124	0.85187	0.000310624	0.00148135
Triglycerides	adj-BMI	rs1839573	7	32685730	2210	144612	C	T	0.814401	-0.00440945	0.00424136	-0.00458449	0.00424162	-0.174754	0.0364219	0.298512	1.6022e-06	5.91833e-06	755	66294	C	T	0.814173	0.00451518	0.00654956	0.00693382	0.00657877	-0.241135	0.0692135	0.49058	0.000494103	0.00177621	1455	78318	C	T	0.814589	-0.0107005	0.00543577	-0.0084054	0.00548305	-0.131693	0.0418288	0.0490067	0.00164179	0.00102621
Triglycerides	standard	rs55716493	7	153547935	2217	144929	A	C	0.740893	-0.0013994	0.00402114	-0.0013758	0.00402114	-0.147073	0.0328126	0.727831	7.38743e-06	4.08401e-05	756	66451	A	C	0.741299	2.83188e-05	0.00612276	0.0020177	0.00615199	-0.1781	0.0623373	0.99631	0.00427607	0.0168661	1461	78478	A	C	0.740555	-0.00207668	0.00522736	5.75957e-05	0.00528033	-0.114602	0.0372505	0.691168	0.00209432	0.0080296
Triglycerides	adj-BMI	rs6464369	7	153555351	2210	144612	A	G	0.614978	-0.00381887	0.00339749	-0.00378132	0.00339748	0.126273	0.0279343	0.261002	6.17338e-06	1.96602e-05	755	66294	A	G	0.615008	-0.0065881	0.00522864	-0.00844076	0.00525221	0.176984	0.0548983	0.207669	0.00126481	0.00236298	1455	78318	A	G	0.614958	-0.000728392	0.0043683	-0.00238526	0.00441172	0.0903341	0.0314376	0.867571	0.0040603	0.015955
Triglycerides	standard	rs11188403	10	97375268	2217	144929	G	A	0.702579	-0.000920362	0.00385651	-0.000926116	0.00385651	-0.148926	0.032141	0.811376	3.59524e-06	2.12482e-05	756	66451	G	A	0.703971	-0.000294849	0.00591455	0.00229324	0.00594017	-0.236732	0.0626361	0.960241	0.000157159	0.000790704	1461	78478	G	A	0.701407	0.000123745	0.00498379	0.00203764	0.00503202	-0.10397	0.036296	0.980191	0.00417681	0.0165281
Triglycerides	adj-BMI	rs11188403	10	97375268	2210	144612	G	A	0.702557	0.00112541	0.00363908	0.00112177	0.00363908	-0.140645	0.0299425	0.757126	2.63782e-06	1.54138e-05	755	66294	G	A	0.703928	0.000365126	0.00561907	0.00261393	0.00564462	-0.205366	0.0585554	0.94819	0.000452826	0.00211629	1455	78318	G	A	0.701402	0.00299499	0.00467425	0.00495389	0.00472029	-0.106538	0.0337148	0.521689	0.00157775	0.00561922
Triglycerides	adj-BMI	rs55847700	12	113045801	2210	144612	A	C	0.577046	0.00573139	0.00336047	0.00577068	0.00336049	0.124127	0.0279342	0.0880957	8.84831e-06	1.20919e-05	755	66294	A	C	0.577099	0.00236123	0.00518426	0.000952023	0.00520856	0.125383	0.0531755	0.648777	0.0183784	0.056912	1455	78318	A	C	0.577007	0.00952458	0.00431651	0.00740358	0.00435686	0.120544	0.032002	0.0273459	0.000165384	6.8726e-05
Triglycerides	standard	rs73156732	13	24147691	2217	144929	G	A	0.971142	0.00475889	0.0105321	0.0061776	0.0105403	0.487577	0.10215	0.651379	1.81349e-06	1.04751e-05	756	66451	G	A	0.971071	0.000297649	0.0163018	-0.00409109	0.0163431	0.603859	0.219854	0.985433	0.00602108	0.0229825	1461	78478	G	A	0.971203	0.0129852	0.0134809	0.00601877	0.0135764	0.428306	0.113662	0.335433	0.00016441	0.000550304
Triglycerides	adj-BMI	rs73156732	13	24147691	2210	144612	G	A	0.97114	-0.000485667	0.00996533	0.000918193	0.0099702	0.470264	0.0928312	0.96113	4.067e-07	2.67006e-06	755	66294	G	A	0.971077	-0.00148065	0.0154743	-0.00585337	0.0155245	0.600182	0.192842	0.923771	0.0018564	0.00781985	1455	78318	G	A	0.971193	0.00505454	0.0127078	-0.00159584	0.0128017	0.413549	0.105468	0.690814	8.81477e-05	0.000430671
Triglycerides	standard	rs144422350	13	48776787	2217	144929	T	C	0.982666	0.00603898	0.0136524	0.00587156	0.0136522	0.528583	0.114846	0.658245	4.17402e-06	2.31795e-05	756	66451	T	C	0.98226	0.0122274	0.0206513	0.0034056	0.0207707	0.594117	0.188941	0.553793	0.001664	0.00624931	1461	78478	T	C	0.983007	0.00331214	0.0177703	-0.00328576	0.0179319	0.417266	0.132543	0.852142	0.00164304	0.00683718
Triglycerides	adj-BMI	rs144422350	13	48776787	2210	144612	T	C	0.98267	0.00103576	0.0128094	0.000852955	0.0128092	0.500237	0.107215	0.935554	3.07492e-06	1.8726e-05	755	66294	T	C	0.98227	0.00520687	0.0196985	-0.00318612	0.0198205	0.563682	0.176128	0.791527	0.0013723	0.0058491	1455	78318	T	C	0.983006	-0.000845065	0.0164486	-0.00716048	0.0165921	0.398695	0.125986	0.959026	0.00155303	0.00668816
Triglycerides	adj-BMI	rs79994078	18	55091590	2210	144612	C	A	0.938093	0.0032199	0.00673162	0.00323727	0.00673159	-0.253871	0.0566677	0.632419	7.46432e-06	3.85009e-05	755	66294	C	A	0.937132	0.00196123	0.0102411	0.00443266	0.0102965	-0.201629	0.0985196	0.848129	0.0406982	0.12027	1455	78318	C	A	0.938902	0.00647361	0.00876696	0.0114736	0.00884115	-0.284349	0.0682731	0.460265	3.11519e-05	0.000127706
Urate	standard	rs747144057	1	68320888	2214	144865	C	CA	0.643279	0.00272516	0.00320941	0.00271629	0.00320939	-0.122947	0.0251813	0.395816	1.04766e-06	4.87368e-06	757	66441	C	CA	0.644391	0.00246634	0.00459566	0.00391159	0.00462572	-0.125148	0.0402259	0.591498	0.00186368	0.00700861	1457	78424	C	CA	0.642342	0.00271468	0.00442695	0.00492535	0.00447062	-0.123841	0.0319577	0.539733	0.000106558	0.000467592
Urate	adj-BMI	rs747144057	1	68320888	2207	144547	C	CA	0.643248	-0.000268519	0.0029638	-0.00027359	0.0029638	-0.105758	0.0238457	0.927811	9.20326e-06	5.31869e-05	756	66283	C	CA	0.644361	-0.000566992	0.00435014	0.000680716	0.00437829	-0.107905	0.0384088	0.896298	0.00496363	0.0190625	1451	78264	C	CA	0.642311	6.67329e-05	0.00401221	0.00197297	0.00404873	-0.10677	0.0302118	0.98673	0.000409273	0.00194055
Urate	standard	rs748637075	1	242608028	2214	144865	A	ATATAT	0.65988	-0.00202959	0.003252	-0.00197315	0.00325222	-0.110784	0.0247663	0.532558	7.70675e-06	3.55809e-05	757	66441	A	ATATAT	0.660857	-0.00229348	0.00464211	-0.00108719	0.00467441	-0.102915	0.0392314	0.621264	0.00870908	0.0275556	1457	78424	A	ATATAT	0.659057	-0.000860679	0.0044904	0.00108015	0.00453789	-0.103215	0.0312219	0.848	0.000946886	0.00411057
Urate	adj-BMI	rs78166888	2	34856206	2207	144547	G	T	0.987236	0.00307933	0.0134249	0.000368093	0.0134496	-0.627288	0.141539	0.818578	9.34067e-06	5.18059e-05	756	66283	G	T	0.987278	0.00360119	0.0199228	0.00739872	0.0200021	-0.523526	0.223067	0.856558	0.0189281	0.062851	1451	78264	G	T	0.987201	0.00140474	0.0179967	0.0107145	0.0180728	-0.68362	0.181572	0.937784	0.000166539	0.000815234
Urate	standard	rs9815623	3	142707164	2214	144865	C	T	0.781397	0.00347951	0.00374732	0.00356921	0.00374779	-0.126399	0.0277372	0.353132	5.18829e-06	2.18602e-05	757	66441	C	T	0.780542	0.0107962	0.00534377	0.0121135	0.00538255	-0.112214	0.0436798	0.0433494	0.010199	0.00551728	1457	78424	C	T	0.782114	-0.0024467	0.00517747	0.000104472	0.00523448	-0.133143	0.0353001	0.636522	0.000162112	0.000701686
Urate	adj-BMI	rs9815623	3	142707164	2207	144547	C	T	0.781371	0.00737603	0.00345403	0.00746016	0.00345434	-0.11604	0.0262624	0.0327213	9.93887e-06	6.69808e-06	756	66283	C	T	0.780554	0.011934	0.00505761	0.0131061	0.0050941	-0.0996698	0.0415086	0.0182939	0.0163421	0.0040098	1451	78264	C	T	0.782055	0.00412349	0.0046806	0.00647415	0.00472834	-0.122785	0.0333121	0.378332	0.000227888	0.0007784
Urate	standard	rs74392112	3	153719823	2214	144865	A	G	0.984164	-0.0155633	0.012489	-0.0158161	0.0124907	0.447709	0.08916	0.212707	5.12934e-07	1.84844e-06	757	66441	A	G	0.984324	-0.0224017	0.0179853	-0.0268737	0.0181002	0.426369	0.157146	0.212925	0.00666348	0.0125567	1457	78424	A	G	0.984029	-0.00485983	0.0171054	-0.0138359	0.0173161	0.451651	0.108635	0.776326	3.21729e-05	0.000174772
Urate	standard	rs80265822	5	150524288	2214	144865	T	C	0.931291	-0.00437592	0.00606287	-0.0044412	0.00606328	0.20678	0.0441491	0.470444	2.81771e-06	1.44701e-05	757	66441	T	C	0.930511	-0.00958996	0.00863737	-0.0118015	0.00869948	0.205027	0.069166	0.266875	0.00303401	0.00755973	1457	78424	T	C	0.931948	0.000398887	0.00839072	-0.00356751	0.00848707	0.205768	0.0555502	0.962084	0.000212079	0.00103725
Urate	adj-BMI	rs117736318	8	54415194	2207	144547	A	G	0.980698	-0.00271276	0.0103419	-0.0017589	0.0103428	0.41249	0.0901538	0.793085	4.75299e-06	2.76705e-05	756	66283	A	G	0.980586	-0.0086454	0.0151468	-0.0119179	0.0152001	0.433846	0.181525	0.568153	0.0168481	0.0484369	1451	78264	A	G	0.980792	0.00445886	0.0139979	-0.00236694	0.0141279	0.39753	0.10444	0.750077	0.000141053	0.000671548
Urate	adj-BMI	rs141360625	9	32590455	2207	144547	A	T	0.988283	0.00684049	0.0138384	0.00644895	0.0138428	0.408151	0.0923712	0.621085	9.93469e-06	4.50707e-05	756	66283	A	T	0.988786	0.018415	0.0208271	0.0148622	0.0210081	0.329167	0.130322	0.376597	0.0115439	0.0217373	1451	78264	A	T	0.98786	0.000284251	0.0183772	-0.00892841	0.0185915	0.460983	0.12159	0.987659	0.000149872	0.000752566
Urate	adj-BMI	rs12573392	10	16716024	2207	144547	G	A	0.77326	-0.00542767	0.00338982	-0.00548132	0.00338965	-0.120571	0.0264835	0.10934	5.29686e-06	7.77603e-06	756	66283	G	A	0.773147	-0.00338642	0.00498527	-0.00241861	0.00501842	-0.0910196	0.0423918	0.496958	0.0317848	0.075809	1451	78264	G	A	0.773352	-0.00555827	0.00457932	-0.00320602	0.00462377	-0.131458	0.0332774	0.224832	7.80314e-05	0.000186296
Urate	adj-BMI	rs3762085	10	24720444	2207	144547	T	C	0.633382	-0.00034231	0.00296356	-0.000356033	0.00296351	-0.106239	0.0225238	0.908044	2.39658e-06	1.44282e-05	756	66283	T	C	0.633061	-0.00315079	0.00432391	-0.00229513	0.00435341	-0.0778466	0.0363718	0.466192	0.0323307	0.0741763	1451	78264	T	C	0.633656	0.00150339	0.00402845	0.00370033	0.00406993	-0.120668	0.0283405	0.709004	2.06433e-05	0.000110546
Urate	standard	rs11029110	11	26054072	2214	144865	C	T	0.56136	-0.00314888	0.00310089	-0.00318438	0.00310105	0.104587	0.0233886	0.309879	7.76056e-06	2.94929e-05	757	66441	C	T	0.561675	-0.00984932	0.00440938	-0.0110048	0.00443989	0.097907	0.0375587	0.0255014	0.0091401	0.00307347	1457	78424	C	T	0.561094	0.00250456	0.00430221	0.000618034	0.0043486	0.102266	0.0295116	0.560462	0.000529697	0.00198562
Urate	standard	rs11222086	11	99838414	2214	144865	A	T	0.889718	-0.00158598	0.00490963	-0.00173796	0.00491014	0.17164	0.0373991	0.74667	4.44511e-06	2.57486e-05	757	66441	A	T	0.889148	-0.00167614	0.00700544	-0.00360659	0.00705764	0.163029	0.0562811	0.810902	0.00377115	0.0148972	1457	78424	A	T	0.890199	-0.000109181	0.00679164	-0.00334186	0.00686166	0.166296	0.0481296	0.987174	0.000549927	0.00255641
Urate	adj-BMI	rs11222086	11	99838414	2207	144547	A	T	0.889685	-0.00423373	0.00454769	-0.00437244	0.00454814	0.16189	0.0347242	0.351873	3.12889e-06	1.29911e-05	756	66283	A	T	0.889079	-0.00490631	0.00666882	-0.00677244	0.00672072	0.157391	0.0516916	0.461908	0.00232824	0.00801901	1451	78264	A	T	0.890196	-0.00227856	0.00615499	-0.00526556	0.00621476	0.154372	0.0449514	0.711236	0.000594316	0.00256081
Urate	adj-BMI	rs4938731	11	119689932	2207	144547	A	G	0.751828	0.00450678	0.00328677	0.00459233	0.00328705	-0.113215	0.0252119	0.170317	7.10366e-06	1.75138e-05	756	66283	A	G	0.751371	0.00983446	0.00483577	0.0109504	0.00487083	-0.0923462	0.0400469	0.041983	0.0211133	0.00982523	1451	78264	A	G	0.752216	-0.000591979	0.00444117	0.00156529	0.00448518	-0.11411	0.0320945	0.893961	0.000377335	0.00177883
Urate	standard	rs10467439	13	20204968	2214	144865	A	G	0.909168	-0.00177504	0.00533171	-0.00176284	0.00533163	0.179806	0.0394003	0.739193	5.02923e-06	2.93859e-05	757	66441	A	G	0.909175	0.00526818	0.0076698	0.0037128	0.0077276	0.136846	0.0603022	0.492163	0.0232481	0.0562617	1457	78424	A	G	0.909162	-0.00792976	0.00731403	-0.0114851	0.00739137	0.197382	0.0506118	0.278282	9.62252e-05	0.00030367
Urate	standard	rs144732556	13	63201435	2214	144865	A	C	0.983998	0.00910206	0.0124231	0.00922779	0.012423	-0.459001	0.102552	0.463758	7.61263e-06	3.37463e-05	757	66441	A	C	0.984016	0.000612111	0.0176607	0.00716166	0.0177706	-0.511726	0.159768	0.972351	0.00136039	0.00591368	1457	78424	A	C	0.983984	0.0164746	0.0172375	0.0236959	0.0173868	-0.414213	0.132865	0.339203	0.00182362	0.00487476
Urate	standard	rs75683984	14	94074858	2214	144865	T	C	0.905697	-0.00510244	0.00525596	-0.00499941	0.00525583	0.198218	0.0426017	0.331652	3.27419e-06	1.28685e-05	757	66441	T	C	0.905354	0.00118753	0.00750529	-0.000366605	0.00755665	0.140789	0.0632398	0.874279	0.0259962	0.081909	1457	78424	T	C	0.905986	-0.0112161	0.00726678	-0.0150425	0.00733116	0.219219	0.0556902	0.122715	8.27151e-05	0.000130919
Urate	standard	rs146033442	15	82116007	2214	144865	A	G	0.864708	-0.00457585	0.00454366	-0.00461075	0.00454385	0.149357	0.0337272	0.313893	9.49433e-06	3.67314e-05	757	66441	A	G	0.864783	-0.00960504	0.00648502	-0.01146	0.00652939	0.165114	0.0552343	0.138576	0.00279577	0.00424438	1457	78424	A	G	0.864646	0.000790747	0.00627857	-0.00174112	0.00634872	0.135331	0.0421203	0.899776	0.00131374	0.00560532
Urate	standard	rs71359384	18	49277011	2214	144865	C	T	0.968166	0.00738195	0.00878137	0.00759654	0.00878052	0.325789	0.0674759	0.400551	1.37758e-06	5.54288e-06	757	66441	C	T	0.967556	0.0102431	0.0124664	0.00760623	0.012558	0.237463	0.0990298	0.411271	0.0164896	0.0370547	1457	78424	C	T	0.968679	0.00642666	0.0122086	0.00013463	0.0123228	0.364343	0.0905231	0.598607	5.70087e-05	0.000258946
Urea	adj-BMI	rs12473864	2	223955106	2210	144641	T	C	0.910736	-0.000155202	0.00614002	-0.000331522	0.00614048	-0.238704	0.0535082	0.979834	8.15539e-06	4.76981e-05	756	66309	T	C	0.910244	0.00145009	0.00904079	0.00421062	0.00908996	-0.255002	0.0875193	0.87257	0.00357207	0.0141539	1454	78332	T	C	0.91115	-0.00177753	0.00831025	0.00213	0.00837502	-0.226321	0.0671044	0.830628	0.000744429	0.00334067
Urea	adj-BMI	rs10659825	3	17031620	2210	144641	GTGA	G	0.79205	0.00175375	0.00426993	0.00174847	0.00426993	-0.158652	0.0356213	0.681276	8.43419e-06	4.49808e-05	756	66309	GTGA	G	0.791824	0.00314102	0.00626725	0.00538462	0.00630423	-0.196413	0.058301	0.616245	0.000754552	0.00303905	1454	78332	GTGA	G	0.792236	0.000646599	0.00579744	0.0031305	0.00584758	-0.137578	0.0446972	0.911195	0.00208395	0.00868659
Urea	standard	rs10055291	5	123952610	2217	144958	G	A	0.507876	0.00408354	0.00349468	0.00407174	0.0034947	-0.135988	0.0296267	0.242604	4.43146e-06	1.29171e-05	757	66466	G	A	0.50784	0.000386493	0.00517006	0.00192577	0.00519691	-0.136039	0.0510746	0.940409	0.00773253	0.0286628	1460	78492	G	A	0.507912	0.00662025	0.00471739	0.00914187	0.00475903	-0.139768	0.0360368	0.160506	0.000105115	0.000197247
Urea	adj-BMI	rs10055291	5	123952610	2210	144641	G	A	0.507863	0.00426048	0.00348728	0.0042499	0.00348729	-0.134722	0.0295679	0.221813	5.20485e-06	1.41198e-05	756	66309	G	A	0.507769	0.000765173	0.00516429	0.00230273	0.00519116	-0.135569	0.0509665	0.882212	0.00781486	0.0286475	1454	78332	G	A	0.507948	0.0066819	0.00470303	0.00917353	0.00474436	-0.138356	0.0360016	0.155385	0.000121517	0.00022025
Urea	standard	rs9474998	6	54642372	2217	144958	A	G	0.951447	-0.00504537	0.00818085	-0.00471268	0.00817918	0.292383	0.0621749	0.537413	2.56888e-06	1.40183e-05	757	66466	A	G	0.951647	0.00856313	0.0119987	0.00537745	0.0120674	0.291803	0.112883	0.475429	0.00973745	0.0272055	1460	78492	A	G	0.95128	-0.0161987	0.0111259	-0.0208989	0.0112453	0.285693	0.0740643	0.145409	0.000114614	0.000256181
Urea	adj-BMI	rs9474998	6	54642372	2210	144641	A	G	0.951475	-0.004674	0.00817335	-0.00434738	0.00817159	0.284791	0.0618489	0.567418	4.13227e-06	2.2609e-05	756	66309	A	G	0.951723	0.00863853	0.0120163	0.00539838	0.0120857	0.295507	0.11253	0.4722	0.00863886	0.0243286	1454	78332	A	G	0.951267	-0.0155308	0.0110924	-0.0199862	0.0112114	0.272317	0.0737235	0.161474	0.000220957	0.000507632
Urea	adj-BMI	rs9458302	6	158138662	2210	144641	C	G	0.847517	-0.00882266	0.00484904	-0.00874846	0.00484911	0.180411	0.0406716	0.0688408	9.17388e-06	1.00347e-05	756	66309	C	G	0.848224	-0.0152932	0.00715096	-0.0176922	0.00719225	0.213561	0.0670732	0.0324667	0.00145256	0.000648881	1454	78332	C	G	0.846925	-0.00287487	0.00656305	-0.00572833	0.00661823	0.163202	0.0511445	0.661358	0.00141778	0.00553861
Urea	standard	rs6921658	6	158148636	2217	144958	T	C	0.835438	-0.00589727	0.0047344	-0.00581376	0.00473441	0.17361	0.0393	0.212903	9.98233e-06	2.68127e-05	757	66466	T	C	0.836125	-0.0143505	0.00697349	-0.0166467	0.00701489	0.206915	0.0644019	0.0396031	0.00131415	0.000721818	1460	78492	T	C	0.834862	0.00177855	0.00641439	-0.000966674	0.00646966	0.156918	0.0495249	0.781569	0.00153242	0.00637698
Urea	standard	rs78877121	8	27240166	2217	144958	A	G	0.973615	-0.00554694	0.011037	-0.00552422	0.0110368	0.364106	0.0790003	0.615261	4.04759e-06	2.30139e-05	757	66466	A	G	0.973941	-0.0241652	0.0164255	-0.0286708	0.0165165	0.461051	0.156132	0.141238	0.00314747	0.0045836	1460	78492	A	G	0.97334	0.0108236	0.0148138	0.00478997	0.0149997	0.312505	0.091991	0.464999	0.000680974	0.00210729
Urea	adj-BMI	rs78877121	8	27240166	2210	144641	A	G	0.973613	-0.0060127	0.0110113	-0.00596214	0.0110109	0.359166	0.0791122	0.585033	5.62673e-06	3.10116e-05	756	66309	A	G	0.973936	-0.0247927	0.0163983	-0.0293763	0.0164878	0.468026	0.157343	0.130558	0.00293405	0.00401705	1454	78332	A	G	0.973341	0.0107379	0.0147762	0.00494225	0.0149604	0.303081	0.091922	0.467408	0.000976698	0.00296156
Urea	standard	9:140119830_AG_A	9	140119830	2217	144958	A	AG	0.964761	-0.0085431	0.00950486	-0.00913097	0.00950757	0.342289	0.0695329	0.368752	8.53651e-07	3.91348e-06	757	66466	A	AG	0.9652	0.0027582	0.0140371	-0.000169992	0.0141463	0.240497	0.109819	0.844224	0.0285293	0.0876123	1460	78492	A	AG	0.964393	-0.019081	0.0128549	-0.0266125	0.0129965	0.366146	0.0880533	0.137719	3.20727e-05	6.14574e-05
Urea	adj-BMI	9:140119830_AG_A	9	140119830	2210	144641	A	AG	0.96475	-0.00734098	0.00950092	-0.00794128	0.00950355	0.340528	0.0698505	0.439724	1.08752e-06	5.40351e-06	756	66309	A	AG	0.965159	0.00402351	0.0140429	0.0010851	0.0141511	0.24105	0.110721	0.774482	0.0294735	0.087711	1454	78332	A	AG	0.964406	-0.0181123	0.01284	-0.025622	0.0129805	0.364182	0.0883212	0.158359	3.73345e-05	7.80679e-05
Urea	standard	rs2156122	11	116496623	2217	144958	A	C	0.764811	0.00266599	0.00407196	0.00267066	0.00407195	-0.1545	0.0340209	0.512648	5.59005e-06	2.64261e-05	757	66466	A	C	0.764515	0.00407909	0.00600709	0.00570526	0.00604001	-0.143403	0.0577584	0.497109	0.0130353	0.0361634	1460	78492	A	C	0.765062	0.000642203	0.00551006	0.00333878	0.00555855	-0.147619	0.0420502	0.907216	0.000447202	0.002088
Urea	adj-BMI	rs2156122	11	116496623	2210	144641	A	C	0.76483	0.00315174	0.00406607	0.00315891	0.00406607	-0.156297	0.0339758	0.438263	4.21998e-06	1.84651e-05	756	66309	A	C	0.764579	0.00436817	0.00600569	0.00599854	0.00603872	-0.143506	0.0576283	0.467018	0.0127673	0.0343148	1454	78332	A	C	0.765043	0.00130487	0.00549642	0.00406157	0.00554436	-0.151054	0.0421082	0.812343	0.000334128	0.00155073
Urea	standard	rs2540503	12	96523362	2217	144958	C	T	0.867749	-0.00741601	0.00517724	-0.00720705	0.00517771	0.21579	0.0450726	0.152022	1.68769e-06	3.61101e-06	757	66466	C	T	0.867524	-0.0120616	0.00759499	-0.0133633	0.00763463	0.124008	0.0748499	0.112265	0.0975696	0.0716171	1460	78492	C	T	0.86794	-0.00378633	0.00703516	-0.00815414	0.00709198	0.25507	0.0559611	0.590438	5.16469e-06	2.60824e-05
Urea	adj-BMI	rs2540503	12	96523362	2210	144641	C	T	0.867714	-0.00734936	0.00516688	-0.0071471	0.00516733	0.211707	0.044932	0.154911	2.45622e-06	5.26784e-06	756	66309	C	T	0.867448	-0.0115172	0.00758519	-0.0128281	0.00762475	0.12468	0.0747664	0.12892	0.0953949	0.0783453	1454	78332	C	T	0.86794	-0.00413293	0.00701806	-0.00839807	0.00707494	0.249343	0.0557444	0.555929	7.71388e-06	3.72073e-05
Urea	standard	rs7959363	12	125108927	2217	144958	G	A	0.92671	-0.0169117	0.00667536	-0.017175	0.0066754	0.245094	0.0536684	0.0112947	4.95182e-06	1.14615e-06	757	66466	G	A	0.927592	-0.0185125	0.00997802	-0.0214382	0.0100253	0.237455	0.100156	0.06355	0.0177479	0.00968572	1460	78492	G	A	0.925969	-0.016226	0.00895161	-0.0210261	0.00904615	0.248943	0.0624347	0.0698878	6.68436e-05	7.42109e-05
Urea	adj-BMI	rs7959363	12	125108927	2210	144641	G	A	0.926722	-0.0168946	0.00666255	-0.0171482	0.00666254	0.241464	0.053791	0.0112205	7.15822e-06	1.60807e-06	756	66309	G	A	0.927585	-0.0183575	0.00996251	-0.0210651	0.0100098	0.220659	0.100051	0.0653792	0.0274206	0.014616	1454	78332	G	A	0.925997	-0.0164225	0.00893328	-0.0212821	0.00902659	0.252402	0.0626823	0.0660109	5.65694e-05	5.99192e-05
Urea	adj-BMI	rs374334123	13	27922234	2210	144641	C	CGTGTGTGTGTGT	0.741487	0.00338781	0.00394408	0.00331593	0.00394389	0.153214	0.0336959	0.390361	5.44288e-06	2.36139e-05	756	66309	C	CGTGTGTGTGTGT	0.740645	0.00386165	0.00583263	0.00241003	0.00586089	0.123796	0.0587613	0.507922	0.0351385	0.089446	1454	78332	C	CGTGTGTGTGTGT	0.742198	0.00248645	0.00532373	-0.000623777	0.00536922	0.166236	0.0410853	0.640464	5.20719e-05	0.000255607
Urea	adj-BMI	rs334458	18	69044902	2210	144641	A	G	0.549579	0.00301754	0.00348874	0.0030216	0.00348873	-0.132448	0.0298121	0.387074	8.88165e-06	3.41832e-05	756	66309	A	G	0.549349	0.00116893	0.00515823	0.00316723	0.00518425	-0.176448	0.0513594	0.820723	0.000591365	0.00264012	1454	78332	A	G	0.549772	0.00470604	0.00471294	0.00662407	0.00475317	-0.105248	0.0365099	0.31802	0.00394265	0.00925637
Urea	standard	rs199922755	20	54424535	2217	144958	C	A	0.764507	-0.00118001	0.00411293	-0.00114844	0.00411294	0.159295	0.0339974	0.774188	2.79252e-06	1.63968e-05	757	66466	C	A	0.764264	0.00732606	0.00606931	0.00530079	0.0061026	0.177557	0.0582768	0.227406	0.00231307	0.00473217	1460	78492	C	A	0.764714	-0.00896366	0.00556708	-0.0116765	0.00561758	0.152709	0.0419894	0.107372	0.000275993	0.000369413
Urea	adj-BMI	rs199922755	20	54424535	2210	144641	C	A	0.764509	-0.00199908	0.00410568	-0.00196946	0.00410568	0.157792	0.0338747	0.626324	3.19134e-06	1.72657e-05	756	66309	C	A	0.764228	0.00653621	0.00606336	0.00454203	0.00609679	0.174623	0.0580816	0.281041	0.00264259	0.00617545	1454	78332	C	A	0.764748	-0.00968011	0.0055539	-0.0123832	0.00560435	0.152331	0.0418562	0.0813443	0.000273289	0.000293743
Vitamin D	standard	rs12760109	1	45508306	2135	139050	A	G	0.742804	0.00362133	0.00428338	0.00359296	0.00428319	0.174377	0.0393762	0.397866	9.4896e-06	4.28415e-05	738	64668	A	G	0.742793	-0.00227226	0.00628864	-0.00448268	0.00631597	0.191578	0.0659007	0.717855	0.00364835	0.0133126	1397	74382	A	G	0.742811	0.00836841	0.00584733	0.00534284	0.00588544	0.163684	0.0493081	0.152387	0.000901404	0.00170996
Vitamin D	standard	rs6678120	1	190112277	2135	139050	A	T	0.950119	-0.0238565	0.00862623	-0.0234626	0.0086257	-0.355748	0.0712539	0.00568228	5.95482e-07	9.84485e-08	738	64668	A	T	0.949484	-0.0307751	0.0125295	-0.0265166	0.0125904	-0.366383	0.126277	0.0140409	0.00371463	0.000819704	1397	74382	A	T	0.950667	-0.0173826	0.0118664	-0.0102483	0.0119814	-0.352251	0.0864101	0.142958	4.57181e-05	8.81458e-05
Vitamin D	adj-BMI	rs6678120	1	190112277	2128	138743	A	T	0.950156	-0.0197146	0.00850583	-0.0193533	0.00850529	-0.34606	0.0705444	0.0204615	9.31617e-07	4.62194e-07	737	64512	A	T	0.949538	-0.0269496	0.0123897	-0.0227967	0.0124509	-0.356292	0.124133	0.0296178	0.00410143	0.00168367	1391	74231	A	T	0.95069	-0.0131588	0.0116818	-0.00627759	0.0117926	-0.342764	0.0858259	0.259978	6.50454e-05	0.000189873
Vitamin D	adj-BMI	rs146839318	2	25468470	2128	138743	C	T	0.982326	0.00700495	0.0142588	0.006619	0.0142611	-0.585339	0.131509	0.623234	8.54893e-06	4.18009e-05	737	64512	C	T	0.982229	0.0275619	0.0205324	0.0323224	0.0206121	-0.520073	0.232191	0.179478	0.0251008	0.0316604	1391	74231	C	T	0.98241	-0.0112063	0.0197898	0.00033112	0.0199369	-0.604675	0.160108	0.571213	0.000158933	0.000719989
Vitamin D	standard	rs76585217	2	72027474	2135	139050	A	G	0.987408	0.00375882	0.0171645	0.00343543	0.0171635	0.689962	0.147486	0.826659	2.89457e-06	1.75055e-05	738	64668	A	G	0.987229	0.0245019	0.0250578	0.018552	0.0252046	0.494703	0.233717	0.328166	0.0342871	0.0664986	1397	74382	A	G	0.987562	-0.0152486	0.0235223	-0.0306586	0.0236979	0.822727	0.190439	0.516814	1.55916e-05	6.62098e-05
Vitamin D	adj-BMI	rs76585217	2	72027474	2128	138743	A	G	0.987394	0.00609377	0.016971	0.00574944	0.0169705	0.688042	0.141642	0.719543	1.18799e-06	7.14969e-06	737	64512	A	G	0.987213	0.0248306	0.0248869	0.0188741	0.0250448	0.49473	0.223149	0.318406	0.0266209	0.0514872	1391	74231	A	G	0.98755	-0.0109206	0.0231851	-0.0262569	0.0233702	0.817985	0.183495	0.637627	8.2805e-06	4.13525e-05
Vitamin D	standard	rs77913838	2	128507572	2135	139050	G	A	0.961873	-0.0158504	0.00960573	-0.0158815	0.00960556	0.399873	0.0866807	0.0989231	3.96563e-06	5.02711e-06	738	64668	G	A	0.961708	-0.00701819	0.013979	-0.0118902	0.0140156	0.529075	0.174104	0.615631	0.0023749	0.00821614	1397	74382	G	A	0.962015	-0.0237194	0.013208	-0.0309963	0.0133243	0.357713	0.100165	0.0725212	0.000355283	0.000297653
Vitamin D	adj-BMI	rs77913838	2	128507572	2128	138743	G	A	0.96188	-0.0162583	0.00948464	-0.0163077	0.00948431	0.387163	0.0871918	0.0864966	8.98073e-06	9.47121e-06	737	64512	G	A	0.961708	-0.00660949	0.0138589	-0.0116242	0.0138895	0.543408	0.177656	0.633425	0.00222246	0.00775996	1391	74231	G	A	0.962029	-0.0251192	0.0129997	-0.0318973	0.0131088	0.332444	0.100196	0.0533239	0.000906822	0.000533642
Vitamin D	standard	rs115353050	2	202095130	2135	139050	T	C	0.919718	-0.0140245	0.00690462	-0.0143719	0.00690725	-0.297373	0.0661615	0.0422375	6.96816e-06	6.6951e-06	738	64668	T	C	0.920362	-0.0208861	0.0101273	-0.0195412	0.0101623	-0.147457	0.118464	0.0391738	0.213228	0.0579076	1397	74382	T	C	0.919164	-0.0084409	0.0094262	-0.00187095	0.00948789	-0.363535	0.0800262	0.370535	5.55383e-06	2.5086e-05
Vitamin D	standard	rs1505828	3	132006061	2135	139050	G	A	0.92366	0.00569017	0.00698583	0.00569304	0.00698584	0.286623	0.0636668	0.415341	6.73443e-06	3.11952e-05	738	64668	G	A	0.924625	0.0167498	0.0102791	0.0112363	0.0103247	0.447809	0.105738	0.103206	2.2847e-05	4.07147e-05	1397	74382	G	A	0.922828	-0.00370421	0.00951558	-0.0071725	0.00958159	0.198938	0.0798554	0.69707	0.0127301	0.0405269
Vitamin D	adj-BMI	rs1505828	3	132006061	2128	138743	G	A	0.923628	0.00544271	0.00687177	0.00544498	0.00687178	0.280191	0.0629073	0.428338	8.42756e-06	3.93363e-05	737	64512	G	A	0.92459	0.0154063	0.010198	0.0101365	0.0102426	0.427234	0.105244	0.130861	4.9183e-05	0.000100068	1391	74231	G	A	0.9228	-0.00296142	0.00929495	-0.00645001	0.00935826	0.200666	0.0784803	0.750026	0.0105612	0.0353002
Vitamin D	standard	rs7658333	4	28489153	2135	139050	G	T	0.965068	0.0164378	0.0103501	0.0153171	0.0103629	-0.492652	0.109072	0.112247	6.27962e-06	7.77445e-06	738	64668	G	T	0.965227	0.0134842	0.0148836	0.0191072	0.014906	-0.560889	0.194455	0.36495	0.0039215	0.00886853	1397	74382	G	T	0.964932	0.0192479	0.0143789	0.0260872	0.0144642	-0.447606	0.130081	0.180696	0.000579617	0.000967302
Vitamin D	standard	rs1369415	4	37292307	2135	139050	T	C	0.654125	0.00542081	0.00392263	0.00543082	0.00392256	-0.18379	0.036453	0.166992	4.61127e-07	9.15183e-07	738	64668	T	C	0.654714	-0.00263388	0.00571293	-0.00126648	0.00573636	-0.122388	0.0612914	0.644771	0.0458443	0.12522	1397	74382	T	C	0.653621	0.0123265	0.00539054	0.0164258	0.00542597	-0.219999	0.0453562	0.0222137	1.23159e-06	3.734e-07
Vitamin D	adj-BMI	rs1369415	4	37292307	2128	138743	T	C	0.654144	0.00393481	0.00386713	0.00394752	0.00386705	-0.186017	0.036028	0.308916	2.42877e-07	8.03087e-07	737	64512	T	C	0.654852	-0.00376411	0.00565689	-0.00238668	0.00568021	-0.123162	0.0605462	0.505793	0.0419339	0.104615	1391	74231	T	C	0.653537	0.0105288	0.0052961	0.0146886	0.00532995	-0.223413	0.0448747	0.0468085	6.40463e-07	3.85235e-07
Vitamin D	standard	4:93705030_ACTCT_A	4	93705030	2135	139050	A	ACTCT	0.951656	0.0138302	0.00877859	0.013226	0.00878143	-0.358538	0.0805545	0.115152	8.55195e-06	1.31302e-05	738	64668	A	ACTCT	0.951318	0.0134036	0.0126722	0.0156491	0.0127069	-0.253398	0.15857	0.290186	0.110038	0.15108	1397	74382	A	ACTCT	0.951948	0.0141008	0.0121572	0.0212004	0.0122635	-0.407422	0.0931726	0.246103	1.22682e-05	3.5767e-05
Vitamin D	standard	rs1639402	6	94895630	2135	139050	C	T	0.978055	0.00834129	0.0129529	0.0081537	0.0129524	0.498319	0.110818	0.519593	6.90113e-06	3.43529e-05	738	64668	C	T	0.977285	0.000443956	0.0185216	-0.00402095	0.0185953	0.465581	0.205975	0.980877	0.0237979	0.0777139	1397	74382	C	T	0.978719	0.0166245	0.0181011	0.0061216	0.0182755	0.501262	0.132026	0.358395	0.000146642	0.000508024
Vitamin D	standard	rs28542489	7	42400762	2135	139050	T	G	0.869243	-0.000406537	0.00550381	-0.00045218	0.00550422	-0.236248	0.0528827	0.941118	7.91767e-06	4.61462e-05	738	64668	T	G	0.868976	-0.0112294	0.00802699	-0.00729659	0.00804938	-0.348817	0.0928941	0.161826	0.00017334	0.000404329	1397	74382	T	G	0.869475	0.00900341	0.00755217	0.0122514	0.00760104	-0.1793	0.0640408	0.233198	0.00511383	0.00864339
Vitamin D	adj-BMI	rs12532231	7	135015546	2128	138743	T	C	0.799823	-0.00633543	0.00457169	-0.00636381	0.00457149	0.188863	0.0422962	0.165809	7.99782e-06	1.45371e-05	737	64512	T	C	0.800338	0.0063018	0.00671612	0.00461063	0.00674156	0.154622	0.0736899	0.348085	0.0358801	0.0751833	1391	74231	T	C	0.799376	-0.017221	0.00623718	-0.0212303	0.00627948	0.21137	0.0517425	0.00576208	4.40698e-05	3.47182e-06
Vitamin D	standard	rs72696536	9	1666808	2135	139050	G	A	0.984455	-0.00606141	0.0149737	-0.00576278	0.014973	-0.584403	0.126894	0.685621	4.11574e-06	2.33472e-05	738	64668	G	A	0.984631	-0.0189228	0.0218569	-0.0118399	0.0219765	-0.516885	0.206138	0.386624	0.0121598	0.031053	1397	74382	G	A	0.984303	0.00429605	0.0205491	0.01506	0.0207254	-0.624297	0.159377	0.8344	8.96196e-05	0.00045476
Vitamin D	adj-BMI	rs72696536	9	1666808	2128	138743	G	A	0.984463	-0.00622276	0.0147688	-0.00602066	0.0147682	-0.580858	0.127017	0.673504	4.80589e-06	2.70224e-05	737	64512	G	A	0.984663	-0.020114	0.0216599	-0.0128146	0.0217713	-0.530409	0.20797	0.353082	0.0107597	0.026727	1391	74231	G	A	0.98429	0.00510925	0.0201942	0.0153933	0.0203642	-0.610201	0.158061	0.800263	0.000113139	0.000561049
Vitamin D	standard	rs75537705	9	136505526	2135	139050	A	G	0.955785	0.0155874	0.00902491	0.0150219	0.00902093	0.405769	0.0826626	0.0841398	9.16659e-07	1.82394e-06	738	64668	A	G	0.956568	0.00985631	0.0135011	0.00478663	0.0135588	0.404352	0.139168	0.465367	0.00366671	0.0119738	1397	74382	A	G	0.955109	0.0204038	0.012121	0.0122519	0.0121926	0.411406	0.102794	0.0923082	6.27501e-05	0.000109575
Vitamin D	adj-BMI	rs75537705	9	136505526	2128	138743	A	G	0.955778	0.0136741	0.00891142	0.0130845	0.00890731	0.409465	0.0817121	0.12492	5.41271e-07	1.46064e-06	737	64512	A	G	0.956571	0.0070498	0.0133854	0.00232331	0.0134455	0.376246	0.136184	0.598417	0.00573115	0.0199078	1391	74231	A	G	0.955095	0.0192082	0.0119327	0.0106355	0.0119994	0.431925	0.102221	0.107461	2.38501e-05	5.04007e-05
Vitamin D	adj-BMI	rs11103338	9	139005138	2128	138743	C	T	0.662874	0.00226517	0.00391439	0.00218938	0.00391407	0.159945	0.0343718	0.562807	3.2655e-06	1.77087e-05	737	64512	C	T	0.661915	0.00125219	0.00572098	-0.00055293	0.00574849	0.162764	0.058162	0.826747	0.00513462	0.0196037	1391	74231	C	T	0.663699	0.00302538	0.00536248	-8.05526e-05	0.00540446	0.159394	0.0425919	0.572635	0.000182307	0.000816404
Vitamin D	standard	rs75017260	10	88296241	2135	139050	G	C	0.96558	0.00958116	0.010364	0.00991522	0.0103629	-0.403946	0.0884097	0.355242	4.89992e-06	1.77093e-05	738	64668	G	C	0.965118	0.00996822	0.0150879	0.0144084	0.0151587	-0.414153	0.15579	0.508821	0.00785119	0.0229362	1397	74382	G	C	0.96598	0.00921985	0.0142405	0.0173391	0.0143671	-0.395123	0.107369	0.517349	0.000233183	0.000884025
Vitamin D	adj-BMI	rs75017260	10	88296241	2128	138743	G	C	0.9656	0.0138607	0.0102366	0.0141499	0.0102354	-0.405608	0.0895148	0.175727	5.86534e-06	1.20491e-05	737	64512	G	C	0.965101	0.0133747	0.0149802	0.0179268	0.0150484	-0.423816	0.156461	0.371951	0.00675344	0.0164812	1391	74231	G	C	0.966031	0.014028	0.0140063	0.0220128	0.0141198	-0.393431	0.109133	0.316561	0.000312086	0.000821038
Vitamin D	adj-BMI	rs150333455	12	101328761	2128	138743	C	G	0.967869	0.00709087	0.0107069	0.00725465	0.0107058	-0.437585	0.0979507	0.507796	7.9176e-06	3.35839e-05	737	64512	C	G	0.967888	0.00965873	0.0156586	0.0128424	0.0156966	-0.345688	0.197968	0.537346	0.0807797	0.172469	1391	74231	C	G	0.967852	0.00413141	0.0146633	0.0139633	0.0147867	-0.471724	0.11211	0.778134	2.57981e-05	0.000132361
Vitamin D	standard	rs6100478	20	58100862	2135	139050	T	G	0.554085	-0.00690192	0.00374163	-0.00693879	0.00374144	0.161239	0.0337315	0.0650917	1.75234e-06	1.56649e-06	738	64668	T	G	0.553384	-0.00281973	0.00545515	-0.00534024	0.00547837	0.219974	0.0573655	0.605231	0.000125767	0.000531618	1397	74382	T	G	0.55469	-0.0101388	0.00513726	-0.0126121	0.00517511	0.132301	0.0417888	0.0484292	0.00154582	0.000796191
Vitamin D	adj-BMI	rs6100478	20	58100862	2128	138743	T	G	0.55409	-0.00740769	0.00368675	-0.00744248	0.00368656	0.156161	0.0333163	0.0445079	2.76929e-06	1.73568e-06	737	64512	T	G	0.553344	-0.00325146	0.00540029	-0.00559102	0.00542365	0.204089	0.0565048	0.547115	0.000303977	0.00115948	1391	74231	T	G	0.554734	-0.0106586	0.00504383	-0.013144	0.00508014	0.133294	0.0413551	0.0345846	0.00126785	0.000484468
