# Supplementary material for: Gene-vegetarianism interactions in calcium, estimated glomerular filtration rate, and testosterone identified in genome-wide analysis across 30 biomarkers
Source: PLoS Genet. 2024 Jul 11;20(7):e1011288. doi: 10.1371/journal.pgen.1011288 (PMC11239071; doi:10.1371/journal.pgen.1011288)
Supplement: S8 Table — Effect estimates of vegetarianism on testosterone in the combined cohort, males only and females only, for each genotype at the top associated variant in RNF168 in the testosterone gene-vegetarianism interaction analysis. N, number of participants with genotype in each group; SE, standard error; lower, lower 95% confidence interval; upper, upper 95% confidence interval; P, P-value of vegetarianism effect. (XLSX) [file pgen.1011288.s008.xlsx]

## Sheet: S8.Sex-strat-rs73219637
S8 Table. Genotype-stratified sex-stratified regression models for rs73219637. Effect estimates of vegetarianism on testosterone in the combined cohort, males only and females only, for each genotype at the top associated variant in RNF168 in the testosterone gene-vegetarianism interaction analysis. N, number of participants with genotype in each group; SE, standard error; lower, lower 95% confid…
	Combined						Male-only						Female-only
rs73219637 genotype	N	Estimate	SE	lower	upper	P	N	Estimate	SE	lower	upper	P	N	Estimate	SE	lower	upper	P
TT	134360	-0.038945	0.0148447	-0.0680407	-0.00984942	0.00870438	61374	0.0270296	0.0242786	-0.0205564	0.0746156	0.265579	72986	-0.0844648	0.0186337	-0.120987	-0.0479427	5.8301e-06
TC	20211	0.17485	0.038084	0.100206	0.249495	4.43901e-06	9223	0.28571	0.0579305	0.172167	0.399254	8.29292e-07	10988	0.0781275	0.0501947	-0.0202541	0.176509	0.11963
CC	763	0.261918	0.249278	-0.226667	0.750502	0.293802	350	0.266668	0.278744	-0.279671	0.813006	0.339479	413	0.297669	0.602559	-0.883347	1.47868	0.621666
