# Supplementary material for: Gene-vegetarianism interactions in calcium, estimated glomerular filtration rate, and testosterone identified in genome-wide analysis across 30 biomarkers
Source: PLoS Genet. 2024 Jul 11;20(7):e1011288. doi: 10.1371/journal.pgen.1011288 (PMC11239071; doi:10.1371/journal.pgen.1011288)
Supplement: S9 Table — For each of the three lead variants in vegetarianism interactions, the strict vegetarianism selection we developed produced stronger interaction effects and more significant P-values than a single-criterion vegetarianism definition based only on one survey question. Results for standard and BMI-adjusted models are shown. All models (single and strict crierion) used robust standard errors to correct for heteroskedasticity. CHR, chromosome; POS, position; Nveg, number of vegetarians in interaction analysis; Nnonveg, number of nonvegetarians in the interaction analysis; EA, effect allele; NEA, non-effect allele; EA Freq, frequency of effect allele; G, genotype; SE, standard error. (XLSX) [file pgen.1011288.s009.xlsx]

## Sheet: S9.SingleCriterionVeg
S9 Table. Comparison of strict versus single-criterion vegetarianism interactions. For each of the three lead variants in vegetarianism interactions, the “strict” vegetarianism selection we developed produced stronger interaction effects and more significant P-values than a single-criterion vegetarianism definition based only on one survey question. Results for standard and BMI-adjusted models ar…
Biomarker	Vegetarian criteria	Model	rsID	CHR	POS	Gene	Nveg	Nnonveg	EA	NEA	EA Freq	Beta Marginal	Beta Marginal SE	Beta G	Beta G SE	Beta interaction	Beta interaction SE	P marginal	P interaction	P joint
Calcium	Strict	standard	rs72952628	4	146637234	MMAA	2031	132495	C	T	0.963073	0.0226642	0.01024	0.0226769	0.0102401	-0.43651	0.0796526	0.0268769	4.24912e-08	3.03457e-08
Calcium	Strict	adj-BMI	rs72952628	4	146637234	MMAA	2024	132206	C	T	0.963082	0.0232646	0.010253	0.0232605	0.010253	-0.432454	0.0799287	0.0232658	6.28511e-08	3.916e-08
Calcium	Single	standard	rs72952628	4	146637234	MMAA	4912	305168	C	T	0.962643	0.00470539	0.00670701	0.00466736	0.00670722	-0.195093	0.0578888	0.482952	0.000751342	0.00255764
Calcium	Single	adj-BMI	rs72952628	4	146637234	MMAA	4894	304195	C	T	0.962648	0.00487561	0.00671124	0.00484139	0.00671144	-0.191263	0.0579983	0.467542	0.000974683	0.00319338
eGFR	Strict	standard	rs17159341	7	111826276	ZNF277	2215	144850	A	G	0.855576	0.00770802	0.00452859	0.00771316	0.0045286	0.198878	0.0386028	0.0887406	2.57853e-07	4.37724e-07
eGFR	Strict	adj-BMI	rs17159341	7	111826276	ZNF277	2208	144534	A	G	0.855546	0.00716247	0.00438339	0.00716613	0.00438339	0.183532	0.037296	0.102258	8.61197e-07	1.5534e-06
eGFR	Single	standard	rs17159341	7	111826276	ZNF277	5373	332792	A	G	0.854661	0.00568621	0.00295762	0.00573574	0.00295773	0.0899282	0.0246044	0.054535	0.00025722	0.000205859
eGFR	Single	adj-BMI	rs17159341	7	111826276	ZNF277	5355	331737	A	G	0.85464	0.00511409	0.00286662	0.00515934	0.00286672	0.085614	0.0238183	0.0744215	0.000325069	0.000329933
Testosterone	Strict	standard	rs73219637	3	196213904	RNF168	1924	128626	T	C	0.930031	-0.00359725	0.00460024	-0.00373952	0.00460074	-0.205732	0.0414969	0.434232	7.13061e-07	3.5737e-06
Testosterone	Strict	adj-BMI	rs73219637	3	196213904	RNF168	1917	128328	T	C	0.930042	-0.00440915	0.00459264	-0.00456647	0.0045932	-0.202787	0.0414969	0.337031	1.0249e-06	4.38205e-06
Testosterone	Single	standard	rs73219637	3	196213904	RNF168	4626	295842	T	C	0.930455	-0.0042553	0.00304068	-0.00427922	0.00304079	-0.0712062	0.026094	0.161676	0.00635592	0.00946091
Testosterone	Single	adj-BMI	rs73219637	3	196213904	RNF168	4610	294868	T	C	0.930445	-0.00457018	0.00303388	-0.00459613	0.003034	-0.0707005	0.0260089	0.13197	0.00656151	0.00834242
