# Supplementary material for: Gene-vegetarianism interactions in calcium, estimated glomerular filtration rate, and testosterone identified in genome-wide analysis across 30 biomarkers
Source: PLoS Genet. 2024 Jul 11;20(7):e1011288. doi: 10.1371/journal.pgen.1011288 (PMC11239071; doi:10.1371/journal.pgen.1011288)
Supplement: S10 Table — GWAS Catalog accession codes for all variant-level GWAS and GWIS summary statistics generated in this study. (XLSX) [file pgen.1011288.s010.xlsx]

## Sheet: S10.GWAS catalog accessions
S10 Table. GWAS catalog accessions. GWAS Catalog accession codes for all variant-level GWAS and GWIS summary statistics generated in this study.
Study tag	Study Accession	Reported trait	Summary statistics file
VegGWAS	GCST90161173	Vegetarianism	VegGWAS.tsv
Alanine_aminotransferase	GCST90161174	Alanine aminotransferase x vegetarianism interaction	Alanine_aminotransferase_rint.1df.tsv
Albumin	GCST90161175	Albumin x vegetarianism interaction	Albumin_rint.1df.tsv
Alkaline_phosphatase	GCST90161176	Alkaline phosphatase x vegetarianism interaction	Alkaline_phosphatase_rint.1df.tsv
Apolipoprotein_A	GCST90161177	Apolipoprotein A x vegetarianism interaction	Apolipoprotein_A_rint.1df.tsv
Apolipoprotein_B	GCST90161178	Apolipoprotein B x vegetarianism interaction	Apolipoprotein_B_rint.1df.tsv
Aspartate_aminotransferase	GCST90161179	Aspartate aminotransferase x vegetarianism interaction	Aspartate_aminotransferase_rint.1df.tsv
C_reactive_protein	GCST90161180	C reactive protein x vegetarianism interaction	C_reactive_protein_rint.1df.tsv
Calcium	GCST90161181	Calcium x vegetarianism interaction	Calcium_rint.1df.tsv
Cholesterol	GCST90161182	Cholesterol x vegetarianism interaction	Cholesterol_rint.1df.tsv
Creatinine	GCST90161183	Creatinine x vegetarianism interaction	Creatinine_rint.1df.tsv
Cystatin_C	GCST90161184	Cystatin C x vegetarianism interaction	Cystatin_C_rint.1df.tsv
Direct_bilirubin	GCST90161185	Direct bilirubin x vegetarianism interaction	Direct_bilirubin_rint.1df.tsv
Gamma_glutamyltransferase	GCST90161186	Gamma glutamyltransferase adjusted for BMI x vegetarianism interaction	Gamma_glutamyltransferase_rint.1df.tsv
HbA1c	GCST90161187	HbA1c x vegetarianism interaction	HbA1c_rint.1df.tsv
HDL_cholesterol	GCST90161188	HDL cholesterol x vegetarianism interaction	HDL_cholesterol_rint.1df.tsv
IGF_1	GCST90161189	IGF 1 x vegetarianism interaction	IGF_1_rint.1df.tsv
LDL_direct	GCST90161190	LDL direct x vegetarianism interaction	LDL_direct_rint.1df.tsv
Lipoprotein_A	GCST90161191	Lipoprotein A x vegetarianism interaction	Lipoprotein_A_rint.1df.tsv
Phosphate	GCST90161192	Phosphate x vegetarianism interaction	Phosphate_rint.1df.tsv
SHBG	GCST90161193	SHBG x vegetarianism interaction	SHBG_rint.1df.tsv
Testosterone	GCST90161194	Testosterone x vegetarianism interaction	Testosterone_rint.1df.tsv
Total_bilirubin	GCST90161195	Total bilirubin x vegetarianism interaction	Total_bilirubin_rint.1df.tsv
Total_protein	GCST90161196	Total protein x vegetarianism interaction	Total_protein_rint.1df.tsv
Triglycerides	GCST90161197	Triglycerides x vegetarianism interaction	Triglycerides_rint.1df.tsv
Urate	GCST90161198	Urate x vegetarianism interaction	Urate_rint.1df.tsv
Urea	GCST90161199	Urea x vegetarianism interaction	Urea_rint.1df.tsv
Vitamin_D	GCST90161200	Vitamin D x vegetarianism interaction	Vitamin_D_rint.1df.tsv
eGFR	GCST90161201	eGFR x vegetarianism interaction	eGFR_rint.1df.tsv
Free_testosterone	GCST90161202	Free testosterone x vegetarianism interaction	freeTest_rint.1df.tsv
Bioavailable_testosterone	GCST90161203	Bioavailable testosterone x vegetarianism interaction	bioavailableTest_rint.1df.tsv
Alanine_aminotransferase_adjBMI	GCST90161204	Alanine aminotransferase adjusted for BMI x vegetarianism interaction	Alanine_aminotransferase_rint.adjBMI.1df.tsv
Albumin_adjBMI	GCST90161205	Albumin adjusted for BMI x vegetarianism interaction	Albumin_rint.adjBMI.1df.tsv
Alkaline_phosphatase_adjBMI	GCST90161206	Alkaline phosphatase adjusted for BMI x vegetarianism interaction	Alkaline_phosphatase_rint.adjBMI.1df.tsv
Apolipoprotein_A_adjBMI	GCST90161207	Apolipoprotein A adjusted for BMI x vegetarianism interaction	Apolipoprotein_A_rint.adjBMI.1df.tsv
Apolipoprotein_B_adjBMI	GCST90161208	Apolipoprotein B adjusted for BMI x vegetarianism interaction	Apolipoprotein_B_rint.adjBMI.1df.tsv
Aspartate_aminotransferase_adjBMI	GCST90161209	Aspartate aminotransferase adjusted for BMI x vegetarianism interaction	Aspartate_aminotransferase_rint.adjBMI.1df.tsv
C_reactive_protein_adjBMI	GCST90161210	C reactive protein adjusted for BMI x vegetarianism interaction	C_reactive_protein_rint.adjBMI.1df.tsv
Calcium_adjBMI	GCST90161211	Calcium adjusted for BMI x vegetarianism interaction	Calcium_rint.adjBMI.1df.tsv
Cholesterol_adjBMI	GCST90161212	Cholesterol adjusted for BMI x vegetarianism interaction	Cholesterol_rint.adjBMI.1df.tsv
Creatinine_adjBMI	GCST90161213	Creatinine adjusted for BMI x vegetarianism interaction	Creatinine_rint.adjBMI.1df.tsv
Cystatin_C_adjBMI	GCST90161214	Cystatin C adjusted for BMI x vegetarianism interaction	Cystatin_C_rint.adjBMI.1df.tsv
Direct_bilirubin_adjBMI	GCST90161215	Direct bilirubin adjusted for BMI x vegetarianism interaction	Direct_bilirubin_rint.adjBMI.1df.tsv
Gamma_glutamyltransferase_adjBMI	GCST90161216	Gamma glutamyltransferase adjusted for BMI x vegetarianism interaction	Gamma_glutamyltransferase_rint.adjBMI.1df.tsv
HbA1c_adjBMI	GCST90161217	HbA1c adjusted for BMI x vegetarianism interaction	HbA1c_rint.adjBMI.1df.tsv
HDL_cholesterol_adjBMI	GCST90161218	HDL cholesterol adjusted for BMI x vegetarianism interaction	HDL_cholesterol_rint.adjBMI.1df.tsv
IGF_1_adjBMI	GCST90161219	IGF 1 adjusted for BMI x vegetarianism interaction	IGF_1_rint.adjBMI.1df.tsv
LDL_direct_adjBMI	GCST90161220	LDL direct adjusted for BMI x vegetarianism interaction	LDL_direct_rint.adjBMI.1df.tsv
Lipoprotein_A_adjBMI	GCST90161221	Lipoprotein A adjusted for BMI x vegetarianism interaction	Lipoprotein_A_rint.adjBMI.1df.tsv
Phosphate_adjBMI	GCST90161222	Phosphate adjusted for BMI x vegetarianism interaction	Phosphate_rint.adjBMI.1df.tsv
SHBG_adjBMI	GCST90161223	SHBG adjusted for BMI x vegetarianism interaction	SHBG_rint.adjBMI.1df.tsv
Testosterone_adjBMI	GCST90161224	Testosterone adjusted for BMI x vegetarianism interaction	Testosterone_rint.adjBMI.1df.tsv
Total_bilirubin_adjBMI	GCST90161225	Total bilirubin adjusted for BMI x vegetarianism interaction	Total_bilirubin_rint.adjBMI.1df.tsv
Total_protein_adjBMI	GCST90161226	Total protein adjusted for BMI x vegetarianism interaction	Total_protein_rint.adjBMI.1df.tsv
Triglycerides_adjBMI	GCST90161227	Triglycerides adjusted for BMI x vegetarianism interaction	Triglycerides_rint.adjBMI.1df.tsv
Urate_adjBMI	GCST90161228	Urate adjusted for BMI x vegetarianism interaction	Urate_rint.adjBMI.1df.tsv
Urea_adjBMI	GCST90161229	Urea adjusted for BMI x vegetarianism interaction	Urea_rint.adjBMI.1df.tsv
Vitamin_D_adjBMI	GCST90161230	Vitamin D adjusted for BMI x vegetarianism interaction	Vitamin_D_rint.adjBMI.1df.tsv
eGFR_adjBMI	GCST90161231	eGFR adjusted for BMI x vegetarianism interaction	eGFR_rint.adjBMI.1df.tsv
Free_testosterone_adjBMI	GCST90161232	Free testosterone adjusted for BMI x vegetarianism interaction	freeTest_rint.adjBMI.1df.tsv
Bioavailable_testosterone_adjBMI	GCST90161233	Bioavailable testosterone adjusted for BMI x vegetarianism interaction	bioavailableTest_rint.adjBMI.1df.tsv
